# Supplementary material for: Coupling and Uncoupling Pleiotropy Between Hypertension and Type 2 Diabetes Contribute to Exploring Potential Heterogeneity in Cardiovascular Risk in East Asian Population
Source: Biomedicines. 2026 Jun 22;14(6):1404. doi: 10.3390/biomedicines14061404 (PMC13297183; doi:10.3390/biomedicines14061404)
Supplement: Supplementary file 1 [file biomedicines-14-01404-s001.zip]

Archive with 2 entries (2 files):
- 20260620-Supplementary File S1.pdf
- 20260620-Supplementary Tables.xlsx
