# Supplementary material for: Coupling and Uncoupling Pleiotropy Between Hypertension and Type 2 Diabetes Contribute to Exploring Potential Heterogeneity in Cardiovascular Risk in East Asian Population
Source: Biomedicines. 2026 Jun 22;14(6):1404. doi: 10.3390/biomedicines14061404 (PMC13297183; doi:10.3390/biomedicines14061404)
Supplement: Supplementary file 1 [file biomedicines-14-01404-s001.zip › 20260620-Supplementary Tables.xlsx]

## Sheet: Table S1
Table S1. Coupling and uncoupling SNPs and their directions of effect
SEQN	SNP	BETA_HTN	BETA_T2D	cfdr12	cfdr21	conj_fdr	P_HTN	P_T2D	Significant_type	Coupling/Uncoupling	Effect
1	rs11649091	0.0628621	0.100949	0.000120435	1.29365e-08	0.000120435	1.17917e-07	5.92338e-15	Only cFDR significant	Coupling	Both risk
2	rs11075990	0.0794302	0.12628	5.3457e-07	1.29365e-08	5.3457e-07	1.8582e-10	1.05661e-20	Both GWAS significant	Coupling	Both risk
3	rs495089	-0.0339447	-0.0322092	0.0165725	0.0452381	0.0452381	0.000147248	0.00108399	Only cFDR significant	Coupling	Both protective
4	rs11981973	0.034527	0.0443231	0.0383035	0.00772382	0.0383035	0.000713918	7.46497e-05	Only cFDR significant	Coupling	Both risk
5	rs2301250	-0.0360304	-0.0444055	0.0141284	0.00318962	0.0141284	0.000141633	2.13229e-05	Only cFDR significant	Coupling	Both protective
6	rs9268429	0.0420916	0.0519566	0.0139555	0.00286499	0.0139555	0.000137005	1.76085e-05	Only cFDR significant	Coupling	Both risk
7	rs9268461	0.0421875	0.0518996	0.0137835	0.00289164	0.0137835	0.000132551	1.80139e-05	Only cFDR significant	Coupling	Both risk
8	rs9296177	0.0808332	0.0948828	0.048894	0.0324149	0.048894	0.00108716	0.000448015	Only cFDR significant	Coupling	Both risk
9	rs2278076	0.0281598	0.0317021	0.041457	0.0348828	0.041457	0.000821182	0.000623863	Only cFDR significant	Coupling	Both risk
10	rs7838144	-0.0288245	-0.0473862	0.0370999	0.00014133	0.0370999	0.000656713	3.72519e-07	Only cFDR significant	Coupling	Both protective
11	rs646123	0.0294714	0.0320508	0.030704	0.0313102	0.0313102	0.000433578	0.000501225	Only cFDR significant	Coupling	Both risk
12	rs4984969	0.0315568	0.0333671	0.0367347	0.0411171	0.0411171	0.000540926	0.000881197	Only cFDR significant	Coupling	Both risk
13	rs4668424	-0.0368258	0.0314599	0.00315094	0.034581	0.034581	1.10726e-05	0.000632141	Only cFDR significant	Uncoupling	T2D risk
14	rs6600235	0.0305874	0.0343048	0.0389383	0.0328846	0.0389383	0.000715386	0.00056086	Only cFDR significant	Coupling	Both risk
15	rs10850838	-0.0626427	-0.0615914	0.0081087	0.0210719	0.0210719	4.73776e-05	0.000293294	Only cFDR significant	Coupling	Both protective
16	rs35520686	0.0438446	0.0396918	0.00277627	0.020997	0.020997	1.10226e-05	0.000291968	Only cFDR significant	Coupling	Both risk
17	rs399950	-0.0337347	-0.031853	0.0178803	0.0477559	0.0477559	0.000162859	0.0012368	Only cFDR significant	Coupling	Both protective
18	rs4236048	0.0809069	0.0948464	0.048544	0.0324286	0.048544	0.00107555	0.00045034	Only cFDR significant	Coupling	Both risk
19	rs4959586	0.0283931	0.0353285	0.049232	0.0190342	0.049232	0.00109849	0.000221705	Only cFDR significant	Coupling	Both risk
20	rs6460544	0.0439977	0.0405948	0.00265432	0.0159316	0.0159316	9.90336e-06	0.000205918	Only cFDR significant	Coupling	Both risk
21	rs1121980	0.0565032	0.09729	0.000236308	1.29365e-08	0.000236308	3.08866e-07	5.98221e-16	Only cFDR significant	Coupling	Both risk
22	rs3809060	-0.035678	-0.0438704	0.0148779	0.00368851	0.0148779	0.000163577	2.6569e-05	Only cFDR significant	Coupling	Both protective
23	rs4684741	0.0278972	0.0348265	0.0443327	0.0150335	0.0443327	0.000931652	0.000172929	Only cFDR significant	Coupling	Both risk
24	rs10835911	-0.039138	-0.0458199	0.0081087	0.0027857	0.0081087	4.91405e-05	1.64554e-05	Only cFDR significant	Coupling	Both protective
25	rs10767938	-0.0354604	-0.0388999	0.0139861	0.0126763	0.0139861	0.000137814	0.000148008	Only cFDR significant	Coupling	Both protective
26	rs1001494	-0.0463864	0.0318959	0.000165425	0.0414848	0.0414848	1.21829e-07	0.000897574	Only cFDR significant	Uncoupling	T2D risk
27	rs10510184	0.030568	0.0381143	0.026984	0.00582857	0.026984	0.000356189	5.14103e-05	Only cFDR significant	Coupling	Both risk
28	rs13233731	-0.0476421	-0.032202	0.000168561	0.0458732	0.0458732	1.1221e-07	0.00112066	Only cFDR significant	Coupling	Both protective
29	rs2569844	0.0296073	0.0337829	0.0376648	0.0282193	0.0376648	0.000682966	0.000427407	Only cFDR significant	Coupling	Both risk
30	rs3763316	0.0430595	0.0515863	0.0118492	0.00309202	0.0118492	9.59957e-05	2.03741e-05	Only cFDR significant	Coupling	Both risk
31	rs3891175	0.0516622	0.0538346	0.0234838	0.0328801	0.0328801	0.000280708	0.000561708	Only cFDR significant	Coupling	Both risk
32	rs3858454	-0.0391786	-0.0458178	0.0081087	0.0028025	0.0081087	4.88273e-05	1.66932e-05	Only cFDR significant	Coupling	Both protective
33	rs4495304	-0.0431737	-0.0409522	0.00314195	0.0147613	0.0147613	1.34404e-05	0.000183203	Only cFDR significant	Coupling	Both protective
34	rs56094641	0.0811836	0.135116	5.18439e-07	1.29365e-08	5.18439e-07	3.80684e-11	3.46416e-24	Both GWAS significant	Coupling	Both risk
35	rs4947296	-0.0445174	-0.0422313	0.00210599	0.0104469	0.0104469	7.17363e-06	0.000114273	Only cFDR significant	Coupling	Both protective
36	rs10850783	-0.0710664	-0.085082	0.0131248	0.00426523	0.0131248	0.000117892	3.30535e-05	Only cFDR significant	Coupling	Both protective
37	rs62033403	0.0795965	0.126201	5.18439e-07	1.29365e-08	5.18439e-07	1.72285e-10	1.14669e-20	Both GWAS significant	Coupling	Both risk
38	rs2122112	0.0417464	0.0503413	0.0383347	0.0154692	0.0383347	0.000715467	0.000196053	Only cFDR significant	Coupling	Both risk
39	rs1035010	0.0302285	0.0316634	0.0417927	0.0496778	0.0496778	0.000783346	0.00136284	Only cFDR significant	Coupling	Both risk
40	rs10468280	0.0785986	0.127522	7.04366e-07	1.29365e-08	7.04366e-07	2.7487e-10	4.00178e-21	Both GWAS significant	Coupling	Both risk
41	rs6031552	0.0451359	-0.0512933	0.032516	0.0265013	0.032516	0.000491407	0.000396351	Only cFDR significant	Uncoupling	HTN risk
42	rs4776982	0.0281889	0.0304613	0.043298	0.0450955	0.0450955	0.000830146	0.0010378	Only cFDR significant	Coupling	Both risk
43	rs4783821	-0.0366277	-0.0461801	0.0140713	0.0024933	0.0140713	0.000140087	1.35531e-05	Only cFDR significant	Coupling	Both protective
44	rs10268924	0.0302479	0.0316537	0.0416787	0.0496746	0.0496746	0.000779933	0.00136603	Only cFDR significant	Coupling	Both risk
45	rs3809061	-0.0350066	-0.0435403	0.0183953	0.00406066	0.0183953	0.000217263	3.05966e-05	Only cFDR significant	Coupling	Both protective
46	rs9267673	0.0526683	0.0513963	0.0141899	0.0342262	0.0342262	0.000118298	0.00061934	Only cFDR significant	Coupling	Both risk
47	rs6666579	-0.0457749	0.0319927	0.000221739	0.040735	0.040735	1.76424e-07	0.000864497	Only cFDR significant	Uncoupling	T2D risk
48	rs3817962	0.0421108	0.0517287	0.0139257	0.00296532	0.0139257	0.000136223	1.91839e-05	Only cFDR significant	Coupling	Both risk
49	rs9268480	0.0422162	0.0518521	0.01372	0.00291122	0.01372	0.000130943	1.83177e-05	Only cFDR significant	Coupling	Both risk
50	rs1445196	-0.0288872	-0.0444431	0.0368742	0.0005389	0.0368742	0.000646505	1.89493e-06	Only cFDR significant	Coupling	Both protective
51	rs455660	-0.0331298	-0.0554419	0.0123281	3.89056e-06	0.0123281	0.000102853	3.9298e-09	Only cFDR significant	Coupling	Both protective
52	rs17107607	-0.0362429	-0.0534113	0.0279375	0.000577609	0.0279375	0.000376139	2.08256e-06	Only cFDR significant	Coupling	Both protective
53	rs7000531	-0.0288306	-0.047618	0.037005	0.000127358	0.037005	0.0006524	3.24177e-07	Only cFDR significant	Coupling	Both protective
54	rs597255	0.0277416	0.0305389	0.0455809	0.0431478	0.0455809	0.000909358	0.000901192	Only cFDR significant	Coupling	Both risk
55	rs66908032	0.0800212	0.125672	5.18439e-07	1.29365e-08	5.18439e-07	1.36966e-10	1.65316e-20	Both GWAS significant	Coupling	Both risk
56	rs917478	0.0320121	0.0478087	0.0467817	0.00186098	0.0467817	0.00101895	7.91585e-06	Only cFDR significant	Coupling	Both risk
57	rs11031783	-0.0347933	-0.0428647	0.0193916	0.00474464	0.0193916	0.000231404	3.92339e-05	Only cFDR significant	Coupling	Both protective
58	rs9928094	0.0585707	0.104702	8.72843e-05	1.29365e-08	8.72843e-05	7.48108e-08	1.00665e-18	Only cFDR significant	Coupling	Both risk
59	rs2023861	-0.0342333	-0.0362554	0.0322469	0.0370193	0.0370193	0.000431789	0.000715943	Only cFDR significant	Coupling	Both protective
60	rs17736494	-0.0286114	-0.041419	0.0378207	0.00171469	0.0378207	0.000690397	8.17706e-06	Only cFDR significant	Coupling	Both protective
61	rs2257129	-0.0321142	-0.0566667	0.0139601	1.32133e-06	0.0139601	0.000137126	1.05617e-09	Only cFDR significant	Coupling	Both protective
62	rs2076525	0.0422162	0.0518616	0.0137126	0.00291012	0.0137126	0.000130756	1.83005e-05	Only cFDR significant	Coupling	Both risk
63	rs7085142	0.0317603	0.0504174	0.0146369	2.99245e-05	0.0146369	0.000156172	4.69714e-08	Only cFDR significant	Coupling	Both risk
64	rs10235781	0.0302188	0.031644	0.0419527	0.0498394	0.0498394	0.000788157	0.00136961	Only cFDR significant	Coupling	Both risk
65	rs7760988	-0.04571	-0.0364431	0.000376782	0.0217515	0.0217515	6.02591e-07	0.000305617	Only cFDR significant	Coupling	Both protective
66	rs11767997	0.0320121	0.0322348	0.031864	0.0470391	0.0470391	0.00040741	0.00119123	Only cFDR significant	Coupling	Both risk
67	rs11642841	0.0917767	0.112605	0.00561708	0.000579452	0.00561708	2.67832e-05	2.09194e-06	Only cFDR significant	Coupling	Both risk
68	rs11642015	0.0799381	0.135475	5.18439e-07	1.29365e-08	5.18439e-07	8.48628e-11	3.46623e-24	Both GWAS significant	Coupling	Both risk
69	rs1562183	-0.0406991	-0.0460094	0.0299804	0.0216453	0.0299804	0.00042323	0.000303659	Only cFDR significant	Coupling	Both protective
70	rs2076524	0.0422642	0.0517572	0.0136162	0.00295294	0.0136162	0.000128356	1.89821e-05	Only cFDR significant	Coupling	Both risk
71	rs1057040	-0.0290602	-0.0414503	0.0339701	0.00160529	0.0339701	0.000536906	7.39408e-06	Only cFDR significant	Coupling	Both protective
72	rs10275122	0.0442752	0.0406236	0.0023626	0.0155783	0.0155783	8.38015e-06	0.000198779	Only cFDR significant	Coupling	Both risk
73	rs11178097	-0.0398152	-0.0503695	0.010201	0.00142169	0.010201	8.00465e-05	6.22597e-06	Only cFDR significant	Coupling	Both protective
74	rs16848671	-0.03519	0.0324188	0.0054756	0.0278775	0.0278775	2.58994e-05	0.000421703	Only cFDR significant	Uncoupling	T2D risk
75	rs3751814	0.0795226	0.12621	5.24085e-07	1.29365e-08	5.24085e-07	1.79206e-10	1.14258e-20	Both GWAS significant	Coupling	Both risk
76	rs3800397	0.0917493	0.0899869	0.00538825	0.013264	0.013264	2.53684e-05	0.000157438	Only cFDR significant	Coupling	Both risk
77	rs3817963	0.0360715	0.0363512	0.0164489	0.033118	0.033118	0.000174968	0.000571491	Only cFDR significant	Coupling	Both risk
78	rs10091344	-0.0274945	-0.0352863	0.0494432	0.0139653	0.0494432	0.00110563	0.000142799	Only cFDR significant	Coupling	Both protective
79	rs6991355	-0.0320832	-0.0463613	0.017014	0.000329536	0.017014	0.000195261	1.03923e-06	Only cFDR significant	Coupling	Both protective
80	rs78032704	-0.0447035	-0.0427071	0.00206896	0.00914463	0.00914463	6.49241e-06	9.47566e-05	Only cFDR significant	Coupling	Both protective
81	rs13085684	0.0279847	0.0434809	0.049125	0.00113591	0.049125	0.00109489	3.94283e-06	Only cFDR significant	Coupling	Both risk
82	rs12149832	0.0665927	0.110548	5.57273e-05	1.29365e-08	5.57273e-05	4.32024e-08	6.26551e-17	Both GWAS significant	Coupling	Both risk
83	rs12446228	-0.0359018	-0.0428344	0.0149114	0.00530754	0.0149114	0.000164633	4.59334e-05	Only cFDR significant	Coupling	Both protective
84	rs17817449	0.0794117	0.126368	5.46086e-07	1.29365e-08	5.46086e-07	1.93366e-10	1.05931e-20	Both GWAS significant	Coupling	Both risk
85	rs2533452	0.0313921	0.0318281	0.0350844	0.0488379	0.0488379	0.000498772	0.00130891	Only cFDR significant	Coupling	Both risk
86	rs8055197	-0.0400005	-0.063854	0.00129784	4.07062e-08	0.00129784	2.8135e-06	1.256e-11	MTAG significant	Coupling	Both protective
87	rs9939973	0.058467	0.104639	8.93389e-05	1.29365e-08	8.93389e-05	7.79901e-08	1.02736e-18	Only cFDR significant	Coupling	Both risk
88	rs1551653	-0.0294165	-0.0451219	0.0335232	0.000413593	0.0335232	0.000522491	1.36251e-06	Only cFDR significant	Coupling	Both protective
89	rs2032506	0.0808977	0.0948555	0.0485982	0.0324313	0.0485982	0.00107734	0.000450071	Only cFDR significant	Coupling	Both risk
90	rs10510185	0.0293549	0.0365826	0.03479	0.00908529	0.03479	0.000564394	9.38175e-05	Only cFDR significant	Coupling	Both risk
91	rs5024432	0.0499704	0.0501607	0.0226156	0.0397693	0.0397693	0.000254213	0.000823682	Only cFDR significant	Coupling	Both risk
92	rs6460537	0.0302188	0.031644	0.0419444	0.0498204	0.0498204	0.000787908	0.00136849	Only cFDR significant	Coupling	Both risk
93	rs7221314	-0.0320326	-0.0433408	0.0165768	0.00111221	0.0165768	0.000188495	4.54415e-06	Only cFDR significant	Coupling	Both protective
94	rs720653	-0.0310305	-0.0401326	0.0440365	0.0103727	0.0440365	0.000921343	0.000103322	Only cFDR significant	Coupling	Both protective
95	rs7802500	0.0426475	0.0374692	0.00513076	0.0356199	0.0356199	2.0942e-05	0.000666579	Only cFDR significant	Coupling	Both risk
96	rs9380215	-0.0434849	-0.0420394	0.00284233	0.0109855	0.0109855	1.16808e-05	0.000123376	Only cFDR significant	Coupling	Both protective
97	rs13237811	0.0315374	0.0328543	0.0345933	0.0424181	0.0424181	0.000486873	0.000940517	Only cFDR significant	Coupling	Both risk
98	rs13234407	-0.0476368	-0.0321834	0.000169099	0.0459828	0.0459828	1.12335e-07	0.00112711	Only cFDR significant	Coupling	Both protective
99	rs1477196	-0.0368486	-0.0432197	0.0128583	0.00481061	0.0128583	0.000112631	4.01704e-05	Only cFDR significant	Coupling	Both protective
100	rs1978906	-0.037051	0.0300635	0.0036324	0.0466677	0.0466677	1.09503e-05	0.00116828	Only cFDR significant	Uncoupling	T2D risk
101	rs3801296	0.0289081	0.0306165	0.0407123	0.0457172	0.0457172	0.000714146	0.00111154	Only cFDR significant	Coupling	Both risk
102	rs2958422	-0.0273136	-0.0309985	0.0498225	0.0411126	0.0498225	0.00107172	0.000746795	Only cFDR significant	Coupling	Both protective
103	rs2982373	-0.0511038	-0.0581653	0.0396464	0.0324711	0.0396464	0.000769839	0.000543439	Only cFDR significant	Coupling	Both protective
104	rs3858449	-0.0354666	-0.0321059	0.0105724	0.0450381	0.0450381	6.8728e-05	0.00107269	Only cFDR significant	Coupling	Both protective
105	rs9941349	0.0567961	0.0948919	0.000223903	1.29365e-08	0.000223903	2.54372e-07	2.76873e-15	Only cFDR significant	Coupling	Both risk
106	rs9268401	0.0421012	0.0519091	0.0139464	0.00288865	0.0139464	0.000136765	1.79679e-05	Only cFDR significant	Coupling	Both risk
107	rs11030084	-0.0341454	-0.0301386	0.00864549	0.0429316	0.0429316	3.86968e-05	0.000965014	Only cFDR significant	Coupling	Both protective
108	rs11974201	0.0345077	0.0321186	0.0168155	0.0477239	0.0477239	0.000137271	0.00123473	Only cFDR significant	Coupling	Both risk
109	rs9900122	-0.0300902	-0.0314453	0.0369647	0.0443372	0.0443372	0.000547077	0.00103538	Only cFDR significant	Coupling	Both protective
110	rs17101518	-0.029642	-0.0612256	0.0351881	2.57337e-07	0.0351881	0.000578243	1.20918e-10	Only cFDR significant	Coupling	Both protective
111	rs9937053	0.0583444	0.104666	9.27771e-05	1.29365e-08	9.27771e-05	8.36152e-08	1.02549e-18	Only cFDR significant	Coupling	Both risk
112	rs7906567	-0.0294988	-0.0613798	0.03614	2.45647e-07	0.03614	0.000614389	1.08525e-10	Only cFDR significant	Coupling	Both protective
113	rs9940128	0.0582972	0.104441	9.36578e-05	1.29365e-08	9.36578e-05	8.51203e-08	1.1914e-18	Only cFDR significant	Coupling	Both risk
114	rs1005551	-0.0320398	-0.0315485	0.0269326	0.047662	0.047662	0.0003	0.00123073	Only cFDR significant	Coupling	Both protective
115	rs17756181	-0.0386857	-0.0484069	0.00852463	0.00133199	0.00852463	6.26192e-05	5.7054e-06	Only cFDR significant	Coupling	Both protective
116	rs8083374	0.0282473	0.0316053	0.0383363	0.0326581	0.0383363	0.000680742	0.000551896	Only cFDR significant	Coupling	Both risk
117	rs8050136	0.0799012	0.126148	5.18439e-07	1.29365e-08	5.18439e-07	1.52285e-10	1.29448e-20	Both GWAS significant	Coupling	Both risk
118	rs2719270	-0.0291086	-0.0339953	0.0363647	0.0206167	0.0363647	0.000624046	0.000285165	Only cFDR significant	Coupling	Both protective
119	rs8099652	0.0282473	0.0316053	0.0383141	0.0326488	0.0383141	0.000679563	0.00055153	Only cFDR significant	Coupling	Both risk
120	rs12661626	-0.0311048	-0.0348731	0.0302901	0.0234911	0.0302901	0.000430866	0.00033957	Only cFDR significant	Coupling	Both protective
121	rs4342589	-0.0291281	-0.0453887	0.0332531	0.000288293	0.0332531	0.000513967	8.84665e-07	Only cFDR significant	Coupling	Both protective
122	rs12937411	-0.0320471	-0.0315474	0.0269632	0.0477262	0.0477262	0.000300172	0.00123488	Only cFDR significant	Coupling	Both protective
123	rs6950485	0.0320121	0.0322348	0.0318628	0.0470103	0.0470103	0.000407472	0.00118943	Only cFDR significant	Coupling	Both risk
124	rs1458909	-0.0284365	-0.0443773	0.0399318	0.000562235	0.0399318	0.000789674	1.98629e-06	Only cFDR significant	Coupling	Both protective
125	rs8051591	0.079541	0.126086	5.26081e-07	1.29365e-08	5.26081e-07	1.80447e-10	1.28932e-20	Both GWAS significant	Coupling	Both risk
126	rs2030323	-0.0395093	-0.0325872	0.000952293	0.0241556	0.0241556	1.88627e-06	0.00035351	Only cFDR significant	Coupling	Both protective
127	rs1907274	-0.0295308	-0.0615212	0.0359894	2.30061e-07	0.0359894	0.000608004	9.93756e-11	Only cFDR significant	Coupling	Both protective
128	rs28670272	0.0278583	0.0310237	0.0463591	0.0414498	0.0463591	0.000939947	0.000818529	Only cFDR significant	Coupling	Both risk
129	rs34591486	0.0419094	0.0756268	0.0429207	2.67806e-05	0.0429207	0.000883522	3.81025e-08	Only cFDR significant	Coupling	Both risk
130	rs3751812	0.0795872	0.126545	5.18661e-07	1.29365e-08	5.18661e-07	1.75878e-10	9.31288e-21	Both GWAS significant	Coupling	Both risk
131	rs610930	0.0326221	0.0318378	0.0270274	0.0487755	0.0487755	0.000295944	0.00130464	Only cFDR significant	Coupling	Both risk
132	rs3744802	-0.0290746	-0.0413221	0.0334479	0.0016294	0.0334479	0.0005201	7.55995e-06	Only cFDR significant	Coupling	Both protective
133	rs7747793	0.0808332	0.0948646	0.0488691	0.0324536	0.0488691	0.00108633	0.000448892	Only cFDR significant	Coupling	Both risk
134	rs9267649	-0.0449273	-0.0365437	0.00378617	0.0476776	0.0476776	1.18546e-05	0.00123174	Only cFDR significant	Coupling	Both protective
135	rs72805611	0.0706262	0.112998	7.44506e-06	1.29365e-08	7.44506e-06	4.35525e-09	5.92148e-18	Both GWAS significant	Coupling	Both risk
136	rs7761515	-0.0457581	-0.0363342	0.00036834	0.0224368	0.0224368	5.86745e-07	0.000318567	Only cFDR significant	Coupling	Both protective
137	rs9935401	0.0797073	0.126086	5.18439e-07	1.29365e-08	5.18439e-07	1.653e-10	1.28939e-20	Both GWAS significant	Coupling	Both risk
138	rs1112442	0.0280528	0.0357435	0.0425421	0.0108882	0.0425421	0.000871042	0.00011465	Only cFDR significant	Coupling	Both risk
139	rs12229927	-0.0313297	-0.038771	0.0483375	0.0201994	0.0483375	0.00106876	0.000242326	Only cFDR significant	Coupling	Both protective
140	rs11075992	0.0797073	0.126148	5.18439e-07	1.29365e-08	5.18439e-07	1.63217e-10	1.19747e-20	Both GWAS significant	Coupling	Both risk
141	rs1035013	0.0320605	0.0326124	0.0312565	0.0443577	0.0443577	0.000398277	0.00103644	Only cFDR significant	Coupling	Both risk
142	rs706848	-0.0338557	0.0357532	0.0081087	0.00942339	0.00942339	5.04076e-05	9.87821e-05	Only cFDR significant	Uncoupling	T2D risk
143	rs1044486	-0.0290272	-0.041467	0.0339292	0.00156393	0.0339292	0.000535569	7.11795e-06	Only cFDR significant	Coupling	Both protective
144	rs17101534	-0.0295102	-0.0613915	0.0360731	2.446e-07	0.0360731	0.000611543	1.07651e-10	Only cFDR significant	Coupling	Both protective
145	rs2676531	0.0275763	0.0308201	0.0473604	0.0416445	0.0473604	0.000978873	0.000810564	Only cFDR significant	Coupling	Both risk
146	rs72805613	0.0708219	0.112837	6.44704e-06	1.29365e-08	6.44704e-06	3.56078e-09	5.2435e-18	Both GWAS significant	Coupling	Both risk
147	rs4731702	-0.0487954	-0.0333841	8.33882e-05	0.0373683	0.0373683	5.48987e-08	0.000728811	Only cFDR significant	Coupling	Both protective
148	rs7166273	-0.0367408	-0.0465792	0.0148937	0.00268444	0.0148937	0.000164073	1.50918e-05	Only cFDR significant	Coupling	Both protective
149	rs8044769	-0.0392545	-0.0629419	0.00180559	8.58051e-08	0.00180559	4.77191e-06	3.06679e-11	Only cFDR significant	Coupling	Both protective
150	rs3130517	-0.0317342	-0.0316011	0.0216446	0.0413179	0.0413179	0.000238263	0.000890101	Only cFDR significant	Coupling	Both protective
151	rs7172137	0.0420245	0.0341502	0.00427551	0.0488004	0.0488004	1.36924e-05	0.00130634	Only cFDR significant	Coupling	Both risk
152	rs7974636	-0.0313699	-0.0405158	0.0406647	0.00892326	0.0406647	0.000811721	8.89766e-05	Only cFDR significant	Coupling	Both protective
153	rs1994655	0.0363126	0.0597866	0.00763428	9.28283e-07	0.00763428	4.00607e-05	6.90537e-10	Only cFDR significant	Coupling	Both risk
154	rs11151699	0.0288012	0.0354637	0.0340484	0.0100416	0.0340484	0.000539473	0.000107868	Only cFDR significant	Coupling	Both risk
155	rs7127507	0.0574384	0.0610481	0.0184998	0.0228779	0.0228779	0.000218705	0.000327191	Only cFDR significant	Coupling	Both risk
156	rs7833514	-0.0323631	-0.0448541	0.0150976	0.000601502	0.0150976	0.000167297	2.20753e-06	Only cFDR significant	Coupling	Both protective
157	rs62033400	0.0811375	0.127284	5.18439e-07	1.29365e-08	5.18439e-07	7.25778e-11	4.83794e-21	Both GWAS significant	Coupling	Both risk
158	rs4984982	0.0333864	0.0338022	0.0196076	0.0355087	0.0355087	0.000215059	0.000662803	Only cFDR significant	Coupling	Both risk
159	rs665268	0.0295394	0.0320412	0.0302899	0.0313972	0.0313972	0.000422173	0.000504401	Only cFDR significant	Coupling	Both risk
160	rs7224711	-0.0309882	-0.0423815	0.0193505	0.00116331	0.0193505	0.000230803	4.81275e-06	Only cFDR significant	Coupling	Both protective
161	rs2844623	-0.0403409	-0.0595887	0.0416632	0.00180746	0.0416632	0.00084275	8.46689e-06	Only cFDR significant	Coupling	Both protective
162	rs10788141	-0.0333066	-0.0569937	0.0096809	1.07093e-06	0.0096809	7.54572e-05	8.15616e-10	Only cFDR significant	Coupling	Both protective
163	rs448720	0.042475	0.0341695	0.00357859	0.0475179	0.0475179	9.88152e-06	0.00122148	Only cFDR significant	Coupling	Both risk
164	rs4980794	-0.0360895	-0.038772	0.0122846	0.0129064	0.0129064	0.000102089	0.00015163	Only cFDR significant	Coupling	Both protective
165	rs456867	-0.0353557	-0.0505977	0.00830671	8.80446e-05	0.00830671	6.04564e-05	2.02953e-07	Only cFDR significant	Coupling	Both protective
166	rs7227772	0.0316634	0.0309462	0.0153912	0.0368613	0.0368613	0.000138657	0.000710191	Only cFDR significant	Coupling	Both risk
167	rs910697	-0.0460199	0.0319734	0.000223436	0.0420134	0.0420134	1.74422e-07	0.000921652	Only cFDR significant	Uncoupling	T2D risk
168	rs9268459	0.042197	0.0519091	0.0137531	0.00288707	0.0137531	0.000131777	1.79436e-05	Only cFDR significant	Coupling	Both risk
169	rs588898	-0.0319005	-0.0458366	0.0310867	0.00121376	0.0310867	0.000451145	5.08511e-06	Only cFDR significant	Coupling	Both protective
170	rs8055183	0.0309656	0.0337635	0.0390744	0.0370008	0.0390744	0.000644644	0.000715265	Only cFDR significant	Coupling	Both risk
171	rs17085010	0.0284028	0.0355795	0.0371918	0.00994462	0.0371918	0.000660913	0.000106389	Only cFDR significant	Coupling	Both risk
172	rs2524168	-0.0398246	-0.0432865	0.00206737	0.00179121	0.00206737	6.46454e-06	8.74208e-06	Only cFDR significant	Coupling	Both protective
173	rs9268456	0.0421683	0.052004	0.0138154	0.00284684	0.0138154	0.000133365	1.73375e-05	Only cFDR significant	Coupling	Both risk
174	rs2540034	0.0310528	0.0433468	0.027677	0.00138979	0.027677	0.000370523	6.03561e-06	Only cFDR significant	Coupling	Both risk
175	rs2919404	-0.0274041	-0.0303932	0.0462945	0.0424098	0.0462945	0.000936294	0.000858098	Only cFDR significant	Coupling	Both protective
176	rs7584554	-0.0331318	0.0350196	0.00938053	0.0118418	0.0118418	7.18888e-05	0.000135578	Only cFDR significant	Uncoupling	T2D risk
177	rs7088428	0.0320218	0.055359	0.0147243	2.90865e-06	0.0147243	0.000158819	2.71713e-09	Only cFDR significant	Coupling	Both risk
178	rs8180664	0.0421587	0.0519945	0.013833	0.00285113	0.013833	0.000133818	1.74012e-05	Only cFDR significant	Coupling	Both risk
179	rs9275373	0.0450976	0.058599	0.0465112	0.0101965	0.0465112	0.00101053	9.57533e-05	Only cFDR significant	Coupling	Both risk
180	rs615942	0.0277124	0.0310431	0.0450787	0.0390338	0.0450787	0.000912276	0.000732367	Only cFDR significant	Coupling	Both risk
181	rs4262947	0.0319152	0.0344497	0.0326556	0.0334694	0.0334694	0.000459632	0.000586248	Only cFDR significant	Coupling	Both risk
182	rs9268474	0.0421779	0.05208	0.0137855	0.00281043	0.0137855	0.000132602	1.68066e-05	Only cFDR significant	Coupling	Both risk
183	rs2294880	0.0421779	0.0516717	0.0137888	0.00301293	0.0137888	0.000132685	1.96364e-05	Only cFDR significant	Coupling	Both risk
184	rs7202116	0.0791531	0.126474	5.81367e-07	1.29365e-08	5.81367e-07	2.18445e-10	9.54842e-21	Both GWAS significant	Coupling	Both risk
185	rs13245745	-0.0338629	-0.0350532	0.00892621	0.0144673	0.0144673	6.68095e-05	0.0001779	Only cFDR significant	Coupling	Both protective
186	rs8057044	0.0415545	0.0755063	0.00757386	2.89843e-08	0.00757386	3.945e-05	8.34796e-12	Only cFDR significant	Coupling	Both risk
187	rs7190492	-0.0373561	-0.0471765	0.0122346	0.00177596	0.0122346	0.000101219	8.64239e-06	Only cFDR significant	Coupling	Both protective
188	rs11199835	0.0366308	0.0590799	0.0069818	1.3491e-06	0.0069818	3.4216e-05	1.08461e-09	Only cFDR significant	Coupling	Both risk
189	rs1400179	0.0280625	0.0356181	0.0432525	0.0116916	0.0432525	0.000894605	0.000126408	Only cFDR significant	Coupling	Both risk
190	rs3825394	-0.071089	-0.0849426	0.0131096	0.00435481	0.0131096	0.000117584	3.41294e-05	Only cFDR significant	Coupling	Both protective
191	rs6585699	-0.0294968	-0.0613777	0.0361562	2.45837e-07	0.0361562	0.000615083	1.08716e-10	Only cFDR significant	Coupling	Both protective
192	rs17817712	0.0798827	0.126465	5.18439e-07	1.29365e-08	5.18439e-07	1.50293e-10	9.82725e-21	Both GWAS significant	Coupling	Both risk
193	rs1131896	-0.0455142	-0.031727	0.000225687	0.0423906	0.0423906	1.75615e-07	0.000939224	Only cFDR significant	Coupling	Both protective
194	rs9359364	-0.0318519	-0.0342168	0.0394414	0.0408331	0.0408331	0.000634215	0.000868752	Only cFDR significant	Coupling	Both protective
195	rs1907239	0.0363705	0.0530288	0.00459188	1.24807e-05	0.00459188	2.10019e-05	1.64243e-08	Only cFDR significant	Coupling	Both risk
196	rs59356242	-0.0504768	-0.0529083	0.0379842	0.0451564	0.0451564	0.000575195	0.00107936	Only cFDR significant	Coupling	Both protective
197	rs9273529	0.0518711	0.0534744	0.0230325	0.0341054	0.0341054	0.000265288	0.000613934	Only cFDR significant	Coupling	Both risk
198	rs924945	-0.0283717	-0.0309903	0.0392501	0.037096	0.0392501	0.000655641	0.000718751	Only cFDR significant	Coupling	Both protective
199	rs6975279	0.0302964	0.0316828	0.0414298	0.0495207	0.0495207	0.000764013	0.00135656	Only cFDR significant	Coupling	Both risk
200	rs4713462	0.0437202	0.0340535	0.000166889	0.0163923	0.0163923	1.7204e-07	0.000215155	Only cFDR significant	Coupling	Both risk
201	rs7201850	0.0570984	0.0947646	0.000204493	1.29365e-08	0.000204493	2.23411e-07	3.13533e-15	Only cFDR significant	Coupling	Both risk
202	rs9926289	0.0799104	0.126192	5.18439e-07	1.29365e-08	5.18439e-07	1.46468e-10	1.16155e-20	Both GWAS significant	Coupling	Both risk
203	rs9922619	0.0515768	0.0861135	0.000869792	1.29365e-08	0.000869792	1.61816e-06	2.1837e-13	Only cFDR significant	Coupling	Both risk
204	rs9932754	0.0502272	0.0851221	0.00133344	1.29365e-08	0.00133344	2.93632e-06	3.8812e-13	Only cFDR significant	Coupling	Both risk
205	rs1440336	-0.0276097	-0.0306345	0.0442992	0.0401314	0.0442992	0.000871507	0.000793846	Only cFDR significant	Coupling	Both protective
206	rs11075985	0.057816	0.104351	0.0001125	1.29365e-08	0.0001125	1.08176e-07	1.27407e-18	Only cFDR significant	Coupling	Both risk
207	rs11075993	0.0709243	0.113329	6.26472e-06	1.29365e-08	6.26472e-06	3.37582e-09	3.76308e-18	Both GWAS significant	Coupling	Both risk
208	rs12677393	-0.0289346	-0.0476043	0.0365621	0.0001306	0.0365621	0.000632655	3.36942e-07	Only cFDR significant	Coupling	Both protective
209	rs11979110	-0.0478865	-0.0328022	0.000136071	0.0415352	0.0415352	9.56419e-08	0.00089984	Only cFDR significant	Coupling	Both protective
210	rs8047395	-0.0372285	-0.0600048	0.00294004	3.14095e-07	0.00294004	1.25146e-05	1.76831e-10	Only cFDR significant	Coupling	Both protective
211	rs28615506	-0.0411095	-0.041269	0.0014765	0.00342245	0.00342245	3.47223e-06	2.37682e-05	Only cFDR significant	Coupling	Both protective
212	rs12572608	0.0357532	0.0312079	0.00997231	0.0472332	0.0472332	4.50459e-05	0.0012034	Only cFDR significant	Coupling	Both risk
213	rs2652594	-0.0334275	-0.0404117	0.0323556	0.0113292	0.0323556	0.000486629	0.000128467	Only cFDR significant	Coupling	Both protective
214	rs4751828	0.0304225	0.0527348	0.0453039	8.89617e-05	0.0453039	0.000966272	1.78465e-07	Only cFDR significant	Coupling	Both risk
215	rs879619	-0.0354272	-0.0349362	0.0158534	0.0365439	0.0365439	0.000150809	0.000698775	Only cFDR significant	Coupling	Both protective
216	rs10259748	0.0344014	0.0318862	0.0174344	0.0491177	0.0491177	0.000142451	0.00132823	Only cFDR significant	Coupling	Both risk
217	rs7456553	-0.0356925	-0.0369846	0.00489501	0.00707643	0.00707643	2.25676e-05	6.60414e-05	Only cFDR significant	Coupling	Both protective
218	rs11077397	-0.0293598	-0.0416974	0.0310643	0.00139857	0.0310643	0.000450561	6.08739e-06	Only cFDR significant	Coupling	Both protective
219	rs72631105	0.0360137	0.0562953	0.00632397	3.05129e-06	0.00632397	3.04247e-05	2.87574e-09	Only cFDR significant	Coupling	Both risk
220	rs1350558	-0.027657	-0.0342468	0.0483168	0.0195637	0.0483168	0.00106808	0.000232793	Only cFDR significant	Coupling	Both protective
221	rs576193	0.0324575	0.032138	0.0277809	0.0467463	0.0467463	0.000318176	0.0011731	Only cFDR significant	Coupling	Both risk
222	rs2863733	0.064054	0.0532943	0.00383144	0.0430115	0.0430115	1.35775e-05	0.000968882	Only cFDR significant	Coupling	Both risk
223	rs3130713	-0.0330523	-0.0332135	0.0324554	0.0487626	0.0487626	0.000421049	0.00130376	Only cFDR significant	Coupling	Both protective
224	rs2768444	-0.027402	-0.0335992	0.0491985	0.0224997	0.0491985	0.00109736	0.000276456	Only cFDR significant	Coupling	Both protective
225	rs7101864	-0.050319	-0.0469606	0.0076151	0.0312971	0.0312971	3.8278e-05	0.00050075	Only cFDR significant	Coupling	Both protective
226	rs383144	0.042705	0.0341212	0.00341166	0.0479395	0.0479395	8.97871e-06	0.00124875	Only cFDR significant	Coupling	Both risk
227	rs17817288	-0.0409553	-0.0629856	0.000589264	3.13527e-08	0.000589264	1.01208e-06	9.2111e-12	MTAG significant	Coupling	Both protective
228	rs73647658	-0.0607335	-0.0720149	0.0117728	0.00395034	0.0117728	9.51901e-05	2.93428e-05	Only cFDR significant	Coupling	Both protective
229	rs9790115	0.0291801	0.0438159	0.0391636	0.00104535	0.0391636	0.000757823	4.21522e-06	Only cFDR significant	Coupling	Both risk
230	rs1873446	-0.0346329	-0.048619	0.0081087	0.000121203	0.0081087	5.71038e-05	3.01256e-07	Only cFDR significant	Coupling	Both protective
231	rs7761496	-0.0409814	-0.0341806	0.000855972	0.0202176	0.0202176	1.57713e-06	0.00027835	Only cFDR significant	Coupling	Both protective
232	rs8063057	0.0812574	0.127883	5.18439e-07	1.29365e-08	5.18439e-07	6.87647e-11	3.22369e-21	Both GWAS significant	Coupling	Both risk
233	rs16951275	0.0275665	0.0309268	0.0490478	0.0427029	0.0490478	0.00103568	0.000828653	Only cFDR significant	Coupling	Both risk
234	rs139610744	-0.0632945	-0.0733064	0.0141353	0.00732001	0.0141353	0.000141821	6.92221e-05	Only cFDR significant	Coupling	Both protective
235	rs2418910	-0.040547	-0.0350595	0.00366311	0.0351967	0.0351967	1.39252e-05	0.000652329	Only cFDR significant	Coupling	Both protective
236	rs2643904	0.0448682	0.0414778	0.0173177	0.0490943	0.0490943	0.000139805	0.0013266	Only cFDR significant	Coupling	Both risk
237	rs2524067	-0.0873613	-0.128258	0.0081087	6.65378e-05	0.0081087	5.62965e-05	1.29268e-07	Only cFDR significant	Coupling	Both protective
238	rs17127001	0.0348554	0.0334154	0.00939404	0.0317515	0.0317515	6.8528e-05	0.000517537	Only cFDR significant	Coupling	Both risk
239	rs11030104	0.0364091	0.0310431	0.0031798	0.0356498	0.0356498	1.12418e-05	0.000667594	Only cFDR significant	Coupling	Both risk
240	rs16754	-0.0332838	-0.0422835	0.0202108	0.00341056	0.0202108	0.000243716	2.36368e-05	Only cFDR significant	Coupling	Both protective
241	rs7544663	-0.0462157	0.0313533	0.000192512	0.0454373	0.0454373	1.34581e-07	0.00109536	Only cFDR significant	Uncoupling	T2D risk
242	rs10852521	-0.0404117	-0.0645449	0.00109764	2.74129e-08	0.00109764	2.26028e-06	7.82042e-12	MTAG significant	Coupling	Both protective
243	rs10852713	-0.03085	-0.0363207	0.0243379	0.0104424	0.0243379	0.000309608	0.0001142	Only cFDR significant	Coupling	Both protective
244	rs3130938	-0.0318974	-0.0306819	0.0218244	0.0480515	0.0480515	0.000222154	0.0012561	Only cFDR significant	Coupling	Both protective
245	rs3130942	-0.0318148	-0.030684	0.0224512	0.0480356	0.0480356	0.000230592	0.00125505	Only cFDR significant	Coupling	Both protective
246	rs1463510	-0.0292805	-0.0334099	0.0347203	0.0240237	0.0347203	0.000562002	0.000350699	Only cFDR significant	Coupling	Both protective
247	rs10886863	-0.0327288	-0.05698	0.0122398	1.10026e-06	0.0122398	0.000101309	8.42863e-10	Only cFDR significant	Coupling	Both protective
248	rs2851483	0.031518	0.0317118	0.0341289	0.0497205	0.0497205	0.000475882	0.00137083	Only cFDR significant	Coupling	Both risk
249	rs11030100	-0.0400796	-0.0356189	0.000811894	0.00954201	0.00954201	1.47033e-06	0.000100464	Only cFDR significant	Coupling	Both protective
250	rs62427417	0.0358304	0.0427146	0.0497616	0.0300872	0.0497616	0.00111648	0.000401505	Only cFDR significant	Coupling	Both risk
251	rs7103411	-0.0389394	-0.0318561	0.00125741	0.0307237	0.0307237	2.66956e-06	0.000480338	Only cFDR significant	Coupling	Both protective
252	rs6600236	0.0298986	0.0340825	0.0449724	0.0358567	0.0449724	0.000936976	0.000606481	Only cFDR significant	Coupling	Both risk
253	rs16917237	-0.0388874	-0.0318881	0.00128368	0.0305443	0.0305443	2.76606e-06	0.000475532	Only cFDR significant	Coupling	Both protective
254	rs62427419	0.0358979	0.0427625	0.0492154	0.0297256	0.0492154	0.00109793	0.000398335	Only cFDR significant	Coupling	Both risk
255	rs1373803	-0.0283892	-0.044187	0.0405477	0.00061263	0.0405477	0.000808162	2.20852e-06	Only cFDR significant	Coupling	Both protective
256	rs10452738	0.0319734	0.0321186	0.032072	0.047686	0.047686	0.000411656	0.00123228	Only cFDR significant	Coupling	Both risk
257	rs2250266	0.0376714	0.0549426	0.00274702	4.68746e-06	0.00274702	1.07431e-05	5.02937e-09	Only cFDR significant	Coupling	Both risk
258	rs28567725	0.0558036	0.0966729	0.000280478	1.29365e-08	0.000280478	4.01393e-07	7.72295e-16	Only cFDR significant	Coupling	Both risk
259	rs10784835	-0.0313225	-0.0409043	0.0414706	0.00818541	0.0414706	0.000836676	7.73631e-05	Only cFDR significant	Coupling	Both protective
260	rs13228123	0.0302382	0.0317118	0.041733	0.0493103	0.0493103	0.000781555	0.00133862	Only cFDR significant	Coupling	Both risk
261	rs13230111	-0.0475687	-0.031885	0.000182606	0.0480229	0.0480229	1.17455e-07	0.00125422	Only cFDR significant	Coupling	Both protective
262	rs1907218	0.0361873	0.0599844	0.00786521	8.33911e-07	0.00786521	4.24829e-05	6.0002e-10	Only cFDR significant	Coupling	Both risk
263	rs2155219	0.0288207	0.0388937	0.0348658	0.00340545	0.0348658	0.000567004	2.35806e-05	Only cFDR significant	Coupling	Both risk
264	rs10835893	-0.0338247	-0.0416056	0.0237569	0.00614315	0.0237569	0.000300225	5.50282e-05	Only cFDR significant	Coupling	Both protective
265	rs12149182	-0.0383906	-0.0477008	0.00887542	0.00155283	0.00887542	6.62644e-05	7.04565e-06	Only cFDR significant	Coupling	Both protective
266	rs7753225	-0.0319232	-0.0354034	0.023882	0.0199965	0.023882	0.000302221	0.000274238	Only cFDR significant	Coupling	Both protective
267	rs10104201	-0.0288831	-0.0472153	0.0368134	0.000153397	0.0368134	0.000643784	4.14748e-07	Only cFDR significant	Coupling	Both protective
268	rs7395210	-0.039345	-0.0458806	0.0081087	0.00277715	0.0081087	4.55627e-05	1.63356e-05	Only cFDR significant	Coupling	Both protective
269	rs2233985	-0.0458942	-0.0425474	0.00156987	0.00976793	0.00976793	3.82397e-06	0.000103747	Only cFDR significant	Coupling	Both protective
270	rs1239915	-0.0320564	-0.0391578	0.0252244	0.00721729	0.0252244	0.000324493	6.78625e-05	Only cFDR significant	Coupling	Both protective
271	rs7554916	-0.0458115	0.0313242	0.000232115	0.0456167	0.0456167	1.71633e-07	0.0011057	Only cFDR significant	Uncoupling	T2D risk
272	rs9268516	0.0426667	0.0520895	0.0127469	0.00280583	0.0127469	0.000110502	1.67408e-05	Only cFDR significant	Coupling	Both risk
273	rs17101521	-0.0295133	-0.0614234	0.0360514	2.40523e-07	0.0360514	0.000610624	1.05239e-10	Only cFDR significant	Coupling	Both protective
274	rs2524109	-0.0821194	-0.132245	0.0081087	4.50806e-06	0.0081087	4.54268e-05	4.78866e-09	Only cFDR significant	Coupling	Both protective
275	rs7797340	0.0321961	0.0325737	0.0303732	0.0446257	0.0446257	0.0003759	0.00105044	Only cFDR significant	Coupling	Both risk
276	rs4776981	0.0278486	0.0310237	0.0463669	0.041426	0.0463669	0.00094027	0.000817481	Only cFDR significant	Coupling	Both risk
277	rs12628032	0.0343531	0.0484568	0.0342832	0.00181308	0.0342832	0.000547242	8.88696e-06	Only cFDR significant	Coupling	Both risk
278	rs3734854	-0.0447589	-0.0429754	0.00206099	0.00857386	0.00857386	6.35441e-06	8.60995e-05	Only cFDR significant	Coupling	Both protective
279	rs10767936	-0.0352925	-0.0385288	0.0143132	0.0139725	0.0143132	0.000146755	0.000169321	Only cFDR significant	Coupling	Both protective
280	rs11199805	-0.0294958	-0.0614213	0.036155	2.40752e-07	0.036155	0.00061503	1.0533e-10	Only cFDR significant	Coupling	Both protective
281	rs11199806	-0.0295102	-0.0613915	0.0360733	2.44605e-07	0.0360733	0.000611553	1.07654e-10	Only cFDR significant	Coupling	Both protective
282	rs12768244	0.0646073	0.0546776	0.00324435	0.0371934	0.0371934	1.17638e-05	0.000722332	Only cFDR significant	Coupling	Both risk
283	rs2958416	0.0278389	0.0295103	0.0429623	0.0486838	0.0486838	0.00081922	0.0012606	Only cFDR significant	Coupling	Both risk
284	rs2986032	0.0643354	0.0543272	0.00327822	0.038058	0.038058	1.2079e-05	0.000754928	Only cFDR significant	Coupling	Both risk
285	rs3930513	-0.0356251	-0.0442801	0.0152656	0.00332462	0.0152656	0.00016958	2.27083e-05	Only cFDR significant	Coupling	Both protective
286	rs4667697	-0.0361745	0.0313921	0.00361049	0.0338304	0.0338304	1.39552e-05	0.000601805	Only cFDR significant	Uncoupling	T2D risk
287	rs464605	-0.0331804	-0.0644393	0.00849041	1.29365e-08	0.00849041	6.22745e-05	1.7295e-12	Only cFDR significant	Coupling	Both protective
288	rs4934494	0.0336862	0.0308977	0.0156078	0.0481729	0.0481729	0.000111212	0.00126411	Only cFDR significant	Coupling	Both risk
289	rs6585711	0.0313145	0.0522603	0.0159572	9.99324e-06	0.0159572	0.000179308	1.26068e-08	Only cFDR significant	Coupling	Both risk
290	rs7903585	-0.0295133	-0.0614234	0.0360517	2.40613e-07	0.0360517	0.000610635	1.05292e-10	Only cFDR significant	Coupling	Both protective
291	rs9268404	0.0409116	0.0512158	0.0179369	0.00337362	0.0179369	0.000210347	2.32332e-05	Only cFDR significant	Coupling	Both risk
292	rs9268400	0.0424463	0.0521464	0.0133958	0.00282379	0.0133958	0.000123491	1.69995e-05	Only cFDR significant	Coupling	Both risk
293	rs9268481	0.0418902	0.0516052	0.014323	0.00305978	0.014323	0.000147032	2.00701e-05	Only cFDR significant	Coupling	Both risk
294	rs9933509	0.0567678	0.094155	0.000224637	1.29365e-08	0.000224637	2.57311e-07	4.53256e-15	Only cFDR significant	Coupling	Both risk
295	rs2172071	0.0359558	0.060201	0.0081087	7.45686e-07	0.0081087	4.75773e-05	5.19067e-10	Only cFDR significant	Coupling	Both risk
296	rs4739572	-0.0322102	-0.0463571	0.0162137	0.000327095	0.0162137	0.000183056	1.03086e-06	Only cFDR significant	Coupling	Both protective
297	rs10185395	-0.0362844	0.0312661	0.00353835	0.0348165	0.0348165	1.3387e-05	0.000639788	Only cFDR significant	Uncoupling	T2D risk
298	rs6585696	-0.0294968	-0.0613777	0.0361562	2.45837e-07	0.0361562	0.000615083	1.08716e-10	Only cFDR significant	Coupling	Both protective
299	rs4984719	0.0309656	0.0337635	0.0390506	0.0369988	0.0390506	0.000642996	0.000715193	Only cFDR significant	Coupling	Both risk
300	rs1861809	-0.0707648	-0.0845682	0.0135262	0.00457413	0.0135262	0.000126281	3.69135e-05	Only cFDR significant	Coupling	Both protective
301	rs5030320	-0.0336716	-0.0413034	0.0242909	0.00656791	0.0242909	0.000308838	5.98638e-05	Only cFDR significant	Coupling	Both protective
302	rs8074310	0.0301994	0.033251	0.0280936	0.0253284	0.0280936	0.000379545	0.000375951	Only cFDR significant	Coupling	Both risk
303	rs5030207	-0.0315185	-0.0416817	0.0391433	0.00602559	0.0391433	0.000756755	5.36473e-05	Only cFDR significant	Coupling	Both protective
304	rs7769211	-0.0318612	-0.0307149	0.022021	0.0478188	0.0478188	0.000225736	0.00124088	Only cFDR significant	Coupling	Both protective
305	rs5030141	-0.0354759	-0.03214	0.010478	0.0447224	0.0447224	6.80111e-05	0.00105554	Only cFDR significant	Coupling	Both protective
306	rs10266126	0.0355023	0.0448778	0.0324791	0.0064832	0.0324791	0.000490302	5.88924e-05	Only cFDR significant	Coupling	Both risk
307	rs2233984	-0.0445289	-0.0427687	0.00209911	0.00900325	0.00900325	7.04197e-06	9.25345e-05	Only cFDR significant	Coupling	Both protective
308	rs67300176	-0.0303633	-0.0306314	0.0230168	0.0396952	0.0396952	0.000260292	0.000820628	Only cFDR significant	Coupling	Both protective
309	rs9856879	0.0291121	0.0444665	0.0399556	0.000812671	0.0399556	0.000790379	3.11332e-06	Only cFDR significant	Coupling	Both risk
310	rs9937354	0.0585142	0.104459	8.85569e-05	1.29365e-08	8.85569e-05	7.67644e-08	1.20688e-18	Only cFDR significant	Coupling	Both risk
311	rs993816	-0.0312203	-0.0298233	0.018138	0.0458644	0.0458644	0.00017443	0.00112014	Only cFDR significant	Coupling	Both protective
312	rs9923147	0.0582595	0.104495	9.47046e-05	1.29365e-08	9.47046e-05	8.69445e-08	1.14532e-18	Only cFDR significant	Coupling	Both risk
313	rs9936385	0.0795872	0.12628	5.18439e-07	1.29365e-08	5.18439e-07	1.73795e-10	1.09318e-20	Both GWAS significant	Coupling	Both risk
314	rs7839962	-0.0358438	-0.0486767	0.0412946	0.00489633	0.0412946	0.00083116	3.94323e-05	Only cFDR significant	Coupling	Both protective
315	rs9552662	-0.0288049	-0.0302603	0.039651	0.0458039	0.0458039	0.000646274	0.0011166	Only cFDR significant	Coupling	Both protective
316	rs9319827	0.0281306	0.0316537	0.0436807	0.0369586	0.0436807	0.000879773	0.000669739	Only cFDR significant	Coupling	Both risk
317	rs9368673	-0.0458691	-0.0363196	0.000348503	0.0225313	0.0225313	5.51127e-07	0.000320396	Only cFDR significant	Coupling	Both protective
318	rs1828836	0.0428104	0.0773128	0.038184	1.50215e-05	0.038184	0.000708024	2.07541e-08	Only cFDR significant	Coupling	Both risk
319	rs9366779	-0.0459047	-0.0363425	0.00034411	0.02239	0.02239	5.40255e-07	0.000317667	Only cFDR significant	Coupling	Both protective
320	rs9368678	-0.045911	-0.0363404	0.000343316	0.022401	0.022401	5.38287e-07	0.000317877	Only cFDR significant	Coupling	Both protective
321	rs9319828	0.0277027	0.0316924	0.0493258	0.0391069	0.0493258	0.00106942	0.000671634	Only cFDR significant	Coupling	Both risk
322	rs3818055	-0.0316217	-0.0420822	0.0385944	0.00527338	0.0385944	0.000728474	4.55954e-05	Only cFDR significant	Coupling	Both protective
323	rs9368675	-0.0458534	-0.0362699	0.000351333	0.0228414	0.0228414	5.56073e-07	0.000326469	Only cFDR significant	Coupling	Both protective
324	rs55872725	0.0789868	0.128252	6.5345e-07	1.29365e-08	6.5345e-07	2.52177e-10	3.02444e-21	Both GWAS significant	Coupling	Both risk
325	rs11927066	0.0290247	0.0347009	0.0349521	0.0146286	0.0349521	0.000569993	0.000180791	Only cFDR significant	Coupling	Both risk
326	rs1799925	-0.0354231	-0.0321431	0.0106094	0.0446572	0.0446572	6.95126e-05	0.0010521	Only cFDR significant	Coupling	Both protective
327	rs4584142	-0.0291127	-0.0473128	0.0353388	0.000147726	0.0353388	0.000583571	3.94338e-07	Only cFDR significant	Coupling	Both protective
328	rs6457892	0.0809807	0.0948282	0.0482539	0.0324365	0.0482539	0.00106602	0.00045221	Only cFDR significant	Coupling	Both risk
329	rs1555823	0.063003	0.0537114	0.00440508	0.0400457	0.0400457	1.71785e-05	0.00083516	Only cFDR significant	Coupling	Both risk
330	rs1907221	0.0368622	0.0589668	0.00610216	1.33955e-06	0.00610216	2.92434e-05	1.07474e-09	Only cFDR significant	Coupling	Both risk
331	rs10486873	0.0391919	0.0400569	0.0350058	0.0469005	0.0469005	0.000496849	0.00118261	Only cFDR significant	Coupling	Both risk
332	rs17817964	0.0674437	0.110235	1.66061e-05	1.29365e-08	1.66061e-05	1.09448e-08	9.01262e-18	Both GWAS significant	Coupling	Both risk
333	rs2194051	0.0277027	0.0336669	0.0411649	0.01727	0.0411649	0.000827121	0.000222266	Only cFDR significant	Coupling	Both risk
334	rs12049572	0.0753115	-0.0299913	7.33011e-07	0.044145	0.044145	1.06702e-19	0.00102546	Only cFDR significant	Uncoupling	HTN risk
335	rs12459507	0.0329801	-0.0342561	0.0250122	0.0357515	0.0357515	0.000292236	0.000671072	Only cFDR significant	Uncoupling	HTN risk
336	rs12456342	0.0275665	0.0302382	0.0458565	0.0443915	0.0458565	0.000917862	0.000951862	Only cFDR significant	Coupling	Both risk
337	rs6961345	0.0303158	0.0316828	0.0413707	0.0495042	0.0495042	0.000759776	0.00135539	Only cFDR significant	Coupling	Both risk
338	rs12315972	-0.0397934	-0.0503863	0.0102616	0.00141139	0.0102616	8.0583e-05	6.16383e-06	Only cFDR significant	Coupling	Both protective
339	rs13245726	-0.0340212	-0.0367397	0.00843316	0.0085164	0.0085164	6.17021e-05	8.52731e-05	Only cFDR significant	Coupling	Both protective
340	rs56189305	0.0334831	0.0307135	0.0165061	0.0492933	0.0492933	0.000121276	0.0013405	Only cFDR significant	Coupling	Both risk
341	rs17140933	0.0343918	0.0318765	0.0174786	0.0491976	0.0491976	0.000142984	0.0013338	Only cFDR significant	Coupling	Both risk
342	rs1861867	-0.0343089	-0.0439697	0.027597	0.00444342	0.027597	0.000368815	3.5228e-05	Only cFDR significant	Coupling	Both protective
343	rs1861866	-0.039836	-0.0639797	0.0013899	3.89404e-08	0.0013899	3.14226e-06	1.18691e-11	Only cFDR significant	Coupling	Both protective
344	rs2094119	0.0665739	0.0561818	0.0024557	0.0334167	0.0334167	7.83528e-06	0.000584011	Only cFDR significant	Coupling	Both risk
345	rs1799937	-0.0334306	-0.0409772	0.0259221	0.00717742	0.0259221	0.000336709	6.7342e-05	Only cFDR significant	Coupling	Both protective
346	rs2679629	-0.0332011	-0.040244	0.0168519	0.00487977	0.0168519	0.000192724	4.1176e-05	Only cFDR significant	Coupling	Both protective
347	rs2533435	0.031518	0.0317118	0.0341302	0.0497196	0.0497196	0.000475914	0.00137076	Only cFDR significant	Coupling	Both risk
348	rs2285639	-0.0320533	-0.0321204	0.0262388	0.0439514	0.0439514	0.000303294	0.00101557	Only cFDR significant	Coupling	Both protective
349	rs12810400	-0.0354376	-0.0506893	0.0314699	0.00132991	0.0314699	0.000461237	5.69385e-06	Only cFDR significant	Coupling	Both protective
350	rs2601882	-0.0305386	-0.0367491	0.0405222	0.0191025	0.0405222	0.000807386	0.000253477	Only cFDR significant	Coupling	Both protective
351	rs2851510	0.0313727	0.0318765	0.0352586	0.0485178	0.0485178	0.000503063	0.00128715	Only cFDR significant	Coupling	Both risk
352	rs2851507	0.0323994	0.0322736	0.0279788	0.045774	0.045774	0.000325898	0.00111485	Only cFDR significant	Coupling	Both risk
353	rs2853947	-0.0873623	-0.128262	0.0081087	6.6526e-05	0.0081087	5.62741e-05	1.29181e-07	Only cFDR significant	Coupling	Both protective
354	rs3817966	0.0359461	0.0364669	0.0168906	0.0325396	0.0325396	0.000183785	0.000548	Only cFDR significant	Coupling	Both risk
355	rs4474684	0.0319637	0.034498	0.0323053	0.0332576	0.0332576	0.000452483	0.000577308	Only cFDR significant	Coupling	Both risk
356	rs430610	0.0426284	0.0341792	0.00343818	0.0474424	0.0474424	9.18903e-06	0.00121666	Only cFDR significant	Coupling	Both risk
357	rs1040425	-0.0274349	-0.0309243	0.048136	0.0409649	0.048136	0.00101601	0.000766306	Only cFDR significant	Coupling	Both protective
358	rs56313538	0.0795872	0.12628	5.18439e-07	1.29365e-08	5.18439e-07	1.73795e-10	1.09318e-20	Both GWAS significant	Coupling	Both risk
359	rs522308	0.052099	0.0589102	0.0131796	0.00733456	0.0131796	0.000119003	6.94169e-05	Only cFDR significant	Coupling	Both risk
360	rs9930501	0.0511588	0.0857923	0.000968255	1.29365e-08	0.000968255	1.94306e-06	2.60882e-13	Only cFDR significant	Coupling	Both risk
361	rs7202296	0.0796149	0.126333	5.18439e-07	1.29365e-08	5.18439e-07	1.71109e-10	1.04922e-20	Both GWAS significant	Coupling	Both risk
362	rs13261718	-0.0286372	-0.0445456	0.0386427	0.000528342	0.0386427	0.000730921	1.84675e-06	Only cFDR significant	Coupling	Both protective
363	rs7572130	-0.0373426	0.0298015	0.00376688	0.0495789	0.0495789	1.03419e-05	0.0013607	Only cFDR significant	Uncoupling	T2D risk
364	rs7519019	-0.0290736	-0.0301149	0.0393339	0.0486548	0.0486548	0.000627279	0.00129642	Only cFDR significant	Coupling	Both protective
365	rs2719307	-0.0297656	-0.0418475	0.0305866	0.00157765	0.0305866	0.000438305	7.20842e-06	Only cFDR significant	Coupling	Both protective
366	rs7766452	-0.0889001	-0.130043	0.0079181	5.30816e-05	0.0079181	4.30579e-05	9.20959e-08	Only cFDR significant	Coupling	Both protective
367	rs8046999	0.0310625	0.0346429	0.0414311	0.0363869	0.0414311	0.000805706	0.000680966	Only cFDR significant	Coupling	Both risk
368	rs910187	0.0359847	0.0445239	0.0172093	0.00373743	0.0172093	0.00019836	2.70666e-05	Only cFDR significant	Coupling	Both risk
369	rs9380217	-0.0434912	-0.0420467	0.0028389	0.0109667	0.0109667	1.16457e-05	0.000123047	Only cFDR significant	Coupling	Both protective
370	rs4144773	0.0302479	0.0336379	0.0391587	0.0342238	0.0391587	0.000701972	0.000619154	Only cFDR significant	Coupling	Both risk
371	rs4409395	-0.0291117	-0.0473086	0.0353365	0.000147812	0.0353365	0.000583492	3.94641e-07	Only cFDR significant	Coupling	Both protective
372	rs7809145	0.0341405	0.031799	0.0182959	0.0497549	0.0497549	0.000160513	0.0013733	Only cFDR significant	Coupling	Both risk
373	rs9923312	0.079421	0.126139	5.40236e-07	1.29365e-08	5.40236e-07	1.89495e-10	1.20171e-20	Both GWAS significant	Coupling	Both risk
374	rs62048402	0.0801412	0.13509	5.18439e-07	1.29365e-08	5.18439e-07	7.53957e-11	4.60282e-24	Both GWAS significant	Coupling	Both risk
375	rs2533444	0.0318571	0.0317506	0.0318441	0.0489474	0.0489474	0.000399261	0.00131644	Only cFDR significant	Coupling	Both risk
376	rs845102	0.0307232	0.0323317	0.0427699	0.0499678	0.0499678	0.000813209	0.00135428	Only cFDR significant	Coupling	Both risk
377	rs9930506	0.0503604	0.0850854	0.00128929	1.29365e-08	0.00128929	2.78474e-06	4.04757e-13	Only cFDR significant	Coupling	Both risk
378	rs9923544	0.0586462	0.104441	8.46835e-05	1.29365e-08	8.46835e-05	7.09715e-08	1.1935e-18	Only cFDR significant	Coupling	Both risk
379	rs7540704	0.0316828	0.0369104	0.0459933	0.0325938	0.0459933	0.000991621	0.000469181	Only cFDR significant	Coupling	Both risk
380	rs7804672	0.0438255	0.0396149	0.00277395	0.0212849	0.0212849	1.10002e-05	0.000297103	Only cFDR significant	Coupling	Both risk
381	rs6031546	0.0468263	-0.0478886	0.0267228	0.0429744	0.0429744	0.00031158	0.000967085	Only cFDR significant	Uncoupling	HTN risk
382	rs12034991	0.0329414	0.0387879	0.0363449	0.0180358	0.0363449	0.000623191	0.000240187	Only cFDR significant	Coupling	Both risk
383	rs9268454	0.0421683	0.052004	0.0138148	0.00284669	0.0138148	0.000133351	1.73353e-05	Only cFDR significant	Coupling	Both risk
384	rs10788149	0.0354154	0.0592684	0.00830434	1.16973e-06	0.00830434	6.04333e-05	9.11058e-10	Only cFDR significant	Coupling	Both risk
385	rs7193144	0.0788851	0.126994	5.8135e-07	1.29365e-08	5.8135e-07	2.18432e-10	4.82968e-21	Both GWAS significant	Coupling	Both risk
386	rs72803697	0.0795965	0.126201	5.18439e-07	1.29365e-08	5.18439e-07	1.72285e-10	1.14669e-20	Both GWAS significant	Coupling	Both risk
387	rs10749408	0.0356181	0.0591459	0.0081087	1.26845e-06	0.0081087	5.52752e-05	1.00407e-09	Only cFDR significant	Coupling	Both risk
388	rs9268457	0.0424463	0.0517287	0.0132297	0.00296285	0.0132297	0.000120029	1.91435e-05	Only cFDR significant	Coupling	Both risk
389	rs11655064	-0.0293948	-0.0403232	0.0348557	0.00285758	0.0348557	0.000566656	1.74974e-05	Only cFDR significant	Coupling	Both protective
390	rs12333974	0.0343048	0.0321767	0.0172043	0.0472457	0.0472457	0.000149255	0.00120419	Only cFDR significant	Coupling	Both risk
391	rs12677593	0.0281209	0.0406812	0.0412439	0.00212177	0.0412439	0.000829578	1.07614e-05	Only cFDR significant	Coupling	Both risk
392	rs11075989	0.0796611	0.12606	5.18439e-07	1.29365e-08	5.18439e-07	1.67034e-10	1.28369e-20	Both GWAS significant	Coupling	Both risk
393	rs12451036	0.0273428	0.0360908	0.0485476	0.00988253	0.0485476	0.00107567	8.72914e-05	Only cFDR significant	Coupling	Both risk
394	rs4349976	-0.0289696	-0.0482883	0.0362183	9.62554e-05	0.0362183	0.000617737	2.23804e-07	Only cFDR significant	Coupling	Both protective
395	rs1421085	0.0814694	0.136845	5.18439e-07	1.29365e-08	5.18439e-07	3.47696e-11	1.02906e-24	Both GWAS significant	Coupling	Both risk
396	rs6031456	0.0351451	-0.0346028	0.0142135	0.034181	0.034181	0.000119242	0.000617311	Only cFDR significant	Uncoupling	HTN risk
397	rs17704843	0.0857189	0.113025	0.0385238	0.00507339	0.0385238	0.000724917	4.36658e-05	Only cFDR significant	Coupling	Both risk
398	rs16951304	0.0281306	0.0309559	0.0428039	0.0401968	0.0428039	0.00081713	0.0008221	Only cFDR significant	Coupling	Both risk
399	rs6415223	0.0320993	0.032535	0.0311959	0.0451029	0.0451029	0.000395602	0.00107634	Only cFDR significant	Coupling	Both risk
400	rs11075987	-0.0393834	-0.0637165	0.00161052	4.4473e-08	0.00161052	3.98801e-06	1.39089e-11	Only cFDR significant	Coupling	Both protective
401	rs3943077	0.0300538	0.054062	0.029037	5.85474e-06	0.029037	0.000400792	6.69775e-09	Only cFDR significant	Coupling	Both risk
402	rs17817497	0.0812113	0.127522	5.18439e-07	1.29365e-08	5.18439e-07	7.05559e-11	4.19808e-21	Both GWAS significant	Coupling	Both risk
403	rs12000278	-0.0653976	-0.074632	0.0104591	0.00568008	0.0104591	8.23562e-05	4.97861e-05	Only cFDR significant	Coupling	Both protective
404	rs2986029	0.064626	0.0544503	0.0031877	0.0376637	0.0376637	1.11304e-05	0.000739885	Only cFDR significant	Coupling	Both risk
405	rs3130953	-0.0314979	-0.0316558	0.0232984	0.0408126	0.0408126	0.000263194	0.00086786	Only cFDR significant	Coupling	Both protective
406	rs7124442	0.0593061	0.0581746	0.0141954	0.0334006	0.0334006	0.000124408	0.00058333	Only cFDR significant	Coupling	Both risk
407	rs2900741	-0.0393346	-0.0335671	0.00570171	0.0440974	0.0440974	2.22797e-05	0.00102302	Only cFDR significant	Coupling	Both protective
408	rs11854147	-0.0491808	-0.0364794	1.72045e-05	0.0108587	0.0108587	1.14129e-08	0.00012117	Only cFDR significant	Coupling	Both protective
409	rs396243	-0.0401264	-0.0435037	0.00198241	0.00167717	0.00198241	5.51457e-06	7.8996e-06	Only cFDR significant	Coupling	Both protective
410	rs939721	0.0290538	0.0315471	0.0476566	0.0485823	0.0485823	0.0009805	0.00112844	Only cFDR significant	Coupling	Both risk
411	rs12698871	0.0303934	0.0317215	0.0410362	0.0492464	0.0492464	0.000736241	0.00133721	Only cFDR significant	Coupling	Both risk
412	rs465002	-0.0331784	-0.0645439	0.00852737	1.29365e-08	0.00852737	6.26469e-05	1.61749e-12	Only cFDR significant	Coupling	Both protective
413	rs459193	-0.0335113	-0.064562	0.0081087	1.29365e-08	0.0081087	5.22999e-05	1.55036e-12	Only cFDR significant	Coupling	Both protective
414	rs1561606	-0.0372772	0.0308298	0.00314541	0.0408793	0.0408793	9.67367e-06	0.000870766	Only cFDR significant	Uncoupling	T2D risk
415	rs6265	0.0369489	0.0313145	0.0026459	0.0338453	0.0338453	8.42462e-06	0.000602459	Only cFDR significant	Coupling	Both risk
416	rs6031551	0.0453939	-0.0504179	0.0333081	0.032255	0.0333081	0.000492496	0.000536797	Only cFDR significant	Uncoupling	HTN risk
417	rs745215	0.0354347	0.0316246	0.00953088	0.0437198	0.0437198	5.08018e-05	0.00100386	Only cFDR significant	Coupling	Both risk
418	rs7750269	-0.0459811	-0.0363777	0.000334767	0.0221681	0.0221681	5.17559e-07	0.000313427	Only cFDR significant	Coupling	Both protective
419	rs7917346	-0.0293351	-0.0613309	0.0371562	2.4956e-07	0.0371562	0.000659284	1.12525e-10	Only cFDR significant	Coupling	Both protective
420	rs9267659	-0.0447809	-0.0369472	0.00365253	0.045019	0.045019	1.23535e-05	0.00107162	Only cFDR significant	Coupling	Both protective
421	rs9268403	0.0422737	0.0519186	0.0136035	0.00288345	0.0136035	0.000128042	1.78883e-05	Only cFDR significant	Coupling	Both risk
422	rs9268418	0.0421204	0.0519756	0.0139076	0.00285885	0.0139076	0.000135749	1.75164e-05	Only cFDR significant	Coupling	Both risk
423	rs9268428	0.0421299	0.0519851	0.0138814	0.00285427	0.0138814	0.000135068	1.7448e-05	Only cFDR significant	Coupling	Both risk
424	rs11178106	-0.0398069	-0.0455551	0.0081087	0.00366424	0.0081087	5.06719e-05	2.63256e-05	Only cFDR significant	Coupling	Both protective
425	rs1907241	-0.0308954	-0.0549811	0.019954	3.22488e-06	0.019954	0.000239788	3.0803e-09	Only cFDR significant	Coupling	Both protective
426	rs1907220	0.0362837	0.0598526	0.00769863	8.95861e-07	0.00769863	4.07214e-05	6.57995e-10	Only cFDR significant	Coupling	Both risk
427	rs10540864	-0.0283357	-0.0441755	0.0416863	0.000648286	0.0416863	0.000843483	2.30923e-06	Only cFDR significant	Coupling	Both protective
428	rs896854	0.0431648	0.0341309	0.00172565	0.0390487	0.0390487	3.05564e-06	0.000794088	Only cFDR significant	Coupling	Both risk
429	rs9268926	0.0491996	0.0535692	0.031189	0.030796	0.031189	0.000452128	0.000482865	Only cFDR significant	Coupling	Both risk
430	rs17125834	0.035647	0.0318959	0.00945366	0.0417688	0.0417688	4.56958e-05	0.000910429	Only cFDR significant	Coupling	Both risk
431	rs1516341	0.028082	0.0356277	0.0412871	0.0107778	0.0412871	0.000830928	0.000115719	Only cFDR significant	Coupling	Both risk
432	rs10742278	-0.0352583	-0.0385381	0.0143847	0.0139296	0.0143847	0.000148785	0.000168597	Only cFDR significant	Coupling	Both protective
433	rs2853916	-0.0395478	-0.0486788	0.00222417	0.000210804	0.00222417	7.79625e-06	6.08939e-07	Only cFDR significant	Coupling	Both protective
434	rs7206629	0.0567394	0.0945099	0.000225489	1.29365e-08	0.000225489	2.60763e-07	3.57792e-15	Only cFDR significant	Coupling	Both risk
435	rs6900084	0.0359944	0.0428296	0.0484894	0.0292092	0.0484894	0.00107375	0.000393577	Only cFDR significant	Coupling	Both risk
436	rs11199803	-0.0295102	-0.0613915	0.0360731	2.446e-07	0.0360731	0.000611543	1.07651e-10	Only cFDR significant	Coupling	Both protective
437	rs17141606	0.042705	0.0379699	0.00474695	0.0327999	0.0327999	2.01197e-05	0.00055845	Only cFDR significant	Coupling	Both risk
438	rs2034976	-0.0291601	-0.0338381	0.0355598	0.021098	0.0355598	0.000591477	0.000293758	Only cFDR significant	Coupling	Both protective
439	rs2233965	-0.0446073	-0.0453081	0.000727927	0.00171125	0.00171125	1.29259e-06	8.15121e-06	Only cFDR significant	Coupling	Both protective
440	rs1907240	-0.0304479	-0.054472	0.0233758	4.1401e-06	0.0233758	0.000294225	4.26601e-09	Only cFDR significant	Coupling	Both protective
441	rs1907282	0.0322929	0.0556523	0.0140588	2.51543e-06	0.0140588	0.000139751	2.26957e-09	Only cFDR significant	Coupling	Both risk
442	rs4275604	-0.0389987	-0.0455059	0.0081087	0.00289358	0.0081087	5.04256e-05	1.80437e-05	Only cFDR significant	Coupling	Both protective
443	rs7218899	-0.0290643	-0.0410783	0.0347468	0.00191343	0.0347468	0.000562911	9.58339e-06	Only cFDR significant	Coupling	Both protective
444	rs10501087	0.0385859	0.0309947	0.00175389	0.0366743	0.0366743	3.46233e-06	0.000703444	Only cFDR significant	Coupling	Both risk
445	rs2240716	0.0344691	0.0484758	0.0335546	0.00180145	0.0335546	0.00052349	8.80965e-06	Only cFDR significant	Coupling	Both risk
446	rs10745330	-0.0459748	0.0314018	0.000221968	0.0454474	0.0454474	1.62554e-07	0.00109594	Only cFDR significant	Uncoupling	T2D risk
447	rs2073748	0.031954	0.0478659	0.0475778	0.00185227	0.0475778	0.00104414	7.71591e-06	Only cFDR significant	Coupling	Both risk
448	rs210606	0.0334831	0.0321961	0.0214159	0.0473662	0.0473662	0.00021966	0.00121181	Only cFDR significant	Coupling	Both risk
449	rs6682737	-0.046001	0.031983	0.000198097	0.0408018	0.0408018	1.53539e-07	0.000867393	Only cFDR significant	Uncoupling	T2D risk
450	rs11703292	0.0472175	0.0530667	0.0193184	0.0135745	0.0193184	0.000230334	0.00016266	Only cFDR significant	Coupling	Both risk
451	rs9717841	-0.042054	-0.0426758	0.00102622	0.00235208	0.00235208	2.09762e-06	1.26147e-05	Only cFDR significant	Coupling	Both protective
452	rs12137269	0.0756824	-0.0297007	7.66399e-07	0.0461826	0.0461826	6.68888e-20	0.00113897	Only cFDR significant	Uncoupling	HTN risk
453	rs3130467	-0.030686	-0.0303788	0.031289	0.0499085	0.0499085	0.000375165	0.00138439	Only cFDR significant	Coupling	Both protective
454	rs917479	0.0320121	0.0479327	0.0468903	0.00180418	0.0468903	0.00102235	7.5294e-06	Only cFDR significant	Coupling	Both risk
455	rs4485425	-0.0284571	-0.0368092	0.0405427	0.00847038	0.0405427	0.000808009	8.27549e-05	Only cFDR significant	Coupling	Both protective
456	rs2428495	0.0348941	0.0332994	0.0127978	0.0361477	0.0361477	9.14128e-05	0.000684784	Only cFDR significant	Coupling	Both risk
457	rs740406	0.0327672	-0.0349134	0.0253022	0.0319062	0.0319062	0.000315437	0.000523381	Only cFDR significant	Uncoupling	HTN risk
458	rs4256589	-0.0288255	-0.0473768	0.0371	0.000142008	0.0371	0.000656719	3.74773e-07	Only cFDR significant	Coupling	Both protective
459	rs77477423	-0.0403731	-0.0539273	0.0184167	0.00166145	0.0184167	0.000217558	7.78616e-06	Only cFDR significant	Coupling	Both protective
460	rs7795152	0.0323026	0.031983	0.0308874	0.0490463	0.0490463	0.000367544	0.00132327	Only cFDR significant	Coupling	Both risk
461	rs7753531	-0.0329034	-0.0338484	0.031819	0.0432256	0.0432256	0.000413665	0.000979328	Only cFDR significant	Coupling	Both protective
462	rs7827353	-0.0320894	-0.0463571	0.0169677	0.000329794	0.0169677	0.000194533	1.04012e-06	Only cFDR significant	Coupling	Both protective
463	rs7833602	-0.0289047	-0.0471828	0.036854	0.000158348	0.036854	0.0006456	4.33431e-07	Only cFDR significant	Coupling	Both protective

## Sheet: Table S2
Table S2. Colocalization analysis of coupling and uncoupling SNPs.
	PP.H0	PP.H1	PP.H2	PP.H3	PP.H4
Coupling Locus (N=439)	3.04×10^(-25)	1.19×10^(-7)	2.73×10^(-20)	9.70×10^(-3)	0.99
Uncoupling Locus (N=24)	1.64×10^(-13)	3.61×10^(-15)	0.692	1.50×10^(-2)	0.293

## Sheet: Table S3
Table S3. Family Structure Distribution
Family size group	Number of Families
1 person	85
2 persons	279
3 persons	138
4 persons	26
≥5 persons	8
Total families	536

## Sheet: Table S4
Table S4. Characteristics of participants in FISSIC classified by the median of the coupling PRS.
	Overall (N=1,205)	Low Score (N=603)	High Score (N=602)	p
Age (year), mean (SD)	58.35 (10.66)	58.97 (10.27)	57.74 (11.02)	0.045
Female, N(%)	515 (42.7)	268 (44.4)	247 (41.0)	0.254
Education Level, N(%)
Primary school or lower	507 (42.6)	267 (44.9)	240 (40.3)	0.127
Junior high school or higher	683 (57.4)	328 (55.1)	355 (59.7)
Marriage, N(%)	1079 (91.0)	541 (91.2)	538 (90.7)	0.839
Smoking, N(%)	633 (52.5)	315 (52.2)	318 (52.8)	0.884
Drinking, N(%)	498 (41.3)	245 (40.6)	253 (42.0)	0.665
Sports, N(%)	38 (3.2)	15 (2.5)	23 (3.8)	0.246
BMI (kg/m2), mean (SD)	26.09 (3.63)	26.28 (3.69)	25.90 (3.56)	0.070
TC (mmol/L), mean (SD)	3.14 (0.89)	3.18 (0.83)	3.10 (0.95)	0.127
TG (mmol/L), mean (SD)	1.54 (1.20)	1.58 (1.34)	1.50 (1.05)	0.245
HDL-C (mmol/L), mean (SD)	0.94 (0.29)	0.94 (0.28)	0.94 (0.31)	0.790
LDL-C (mmol/L), mean (SD)	2.26 (0.83)	2.28 (0.78)	2.25 (0.88)	0.658
Hypertension, N(%)	778 (64.6)	392 (65.0)	386 (64.1)	0.793
Type 2 diabetes, N(%)	333 (27.6)	164 (27.2)	169 (28.1)	0.783
Dyslipidemia, N(%)	378 (31.4)	180 (29.9)	198 (32.9)	0.282
Comorbidity of HTN and T2D, N(%)	268 (22.2)	140 (23.2)	128 (21.3)	0.455

## Sheet: Table S5
Table S5. Characteristics of participants in FISSIC classified by the median of the HTN-risk-increasing uncoupling PRS.
	Overall (N=1,205)	Low Score (N=609)	High Score (N=596)	p
Age (year), mean (SD)	58.35 (10.66)	58.19 (10.78)	58.51 (10.54)	0.601
Female, N(%)	515 (42.7)	275 (45.2)	240 (40.3)	0.098
Education Level, N(%)
Primary school or lower	507 (42.6)	240 (39.8)	267 (45.5)	0.054
Junior high school or higher	683 (57.4)	363 (60.2)	320 (54.5)
Marriage, N(%)	1079 (91.0)	537 (89.2)	542 (92.8)	0.039
Smoking, N(%)	633 (52.5)	321 (52.7)	312 (52.3)	0.946
Drinking, N(%)	498 (41.3)	250 (41.1)	248 (41.6)	0.890
Sports, N(%)	38 (3.2)	23 (3.8)	15 (2.5)	0.277
BMI (kg/m2), mean (SD)	26.09 (3.63)	26.11 (3.64)	26.08 (3.62)	0.895
TC (mmol/L), mean (SD)	3.14 (0.89)	3.15 (0.88)	3.14 (0.91)	0.809
TG (mmol/L), mean (SD)	1.54 (1.20)	1.53 (1.02)	1.54 (1.36)	0.828
HDL-C (mmol/L), mean (SD)	0.94 (0.29)	0.94 (0.30)	0.93 (0.29)	0.550
LDL-C (mmol/L), mean (SD)	2.26 (0.83)	2.27 (0.83)	2.26 (0.83)	0.773
Hypertension, N(%)	778 (64.6)	396 (65.0)	382 (64.1)	0.781
Type 2 diabetes, N(%)	333 (27.6)	173 (28.4)	160 (26.8)	0.588
Dyslipidemia, N(%)	378 (31.4)	174 (28.6)	204 (34.2)	0.040
Comorbidity of HTN and T2D, N(%)	268 (22.2)	137 (22.5)	131 (22.0)	0.884

## Sheet: Table S6
Table S6. Characteristics of participants in FISSIC classified by the median of the T2D-risk-increasing uncoupling PRS.
	Overall (N=1,205)	Low Score (N=845)	High Score (N=360)	p
Age (year), mean (SD)	58.35 (10.66)	58.62 (10.66)	57.72 (10.66)	0.180
Female, N(%)	515 (42.7)	353 (41.8)	162 (45.0)	0.331
Education Level, N(%)
Primary school or lower	507 (42.6)	371 (44.4)	136 (38.3)	0.059
Junior high school or higher	683 (57.4)	464 (55.6)	219 (61.7)
Marriage, N(%)	1079 (91.0)	759 (91.2)	320 (90.4)	0.729
Smoking, N(%)	633 (52.5)	452 (53.5)	181 (50.3)	0.337
Drinking, N(%)	498 (41.3)	353 (41.8)	145 (40.3)	0.675
Sports, N(%)	38 (3.2)	25 (3.0)	13 (3.6)	0.679
BMI (kg/m2), mean (SD)	26.09 (3.63)	26.08 (3.62)	26.13 (3.64)	0.823
TC (mmol/L), mean (SD)	3.14 (0.89)	3.15 (0.87)	3.12 (0.94)	0.530
TG (mmol/L), mean (SD)	1.54 (1.20)	1.52 (1.10)	1.58 (1.41)	0.421
HDL-C (mmol/L), mean (SD)	0.94 (0.29)	0.95 (0.29)	0.92 (0.30)	0.175
LDL-C (mmol/L), mean (SD)	2.26 (0.83)	2.28 (0.83)	2.24 (0.85)	0.489
Hypertension, N(%)	778 (64.6)	535 (63.3)	243 (67.5)	0.185
Type 2 diabetes, N(%)	333 (27.6)	220 (26.0)	113 (31.4)	0.067
Dyslipidemia, N(%)	378 (31.4)	266 (31.5)	112 (31.1)	0.954
Comorbidity of HTN and T2D, N(%)	268 (22.2)	178 (21.1)	90 (25.0)	0.153

## Sheet: Table S7
Table S7. Association of coupling PRS with comorbidity of HTN and T2D
Outcome	Exposure	Strata	Level	OR.Estimate	-95% CI	+95% CI	p	P interaction
Comorbidity	Coupling PRS	Age	<60	1.085	0.86	1.369	0.493	0.873
Comorbidity	Coupling PRS	Age	>=60	0.748	0.317	1.761	0.506	0.873
Comorbidity	Coupling PRS	BMI	<28	1.061	0.865	1.301	0.57	0.71
Comorbidity	Coupling PRS	BMI	>=28	1.558	0.351	6.923	0.56	0.71
Comorbidity	Coupling PRS	Drink	No	1.038	0.824	1.306	0.753	0.748
Comorbidity	Coupling PRS	Drink	Yes	1.092	0.824	1.448	0.541	0.748
Comorbidity	Coupling PRS	Education	Low	1.312	0.921	1.869	0.133	0.204
Comorbidity	Coupling PRS	Education	High	0.998	0.798	1.247	0.983	0.204
Comorbidity	Coupling PRS	HDL-C	Low	0.984	0.718	1.347	0.919	0.677
Comorbidity	Coupling PRS	HDL-C	High	1.085	0.858	1.371	0.498	0.677
Comorbidity	Coupling PRS	LDL-C	Low	1.083	0.841	1.394	0.535	0.763
Comorbidity	Coupling PRS	LDL-C	High	1.03	0.787	1.348	0.831	0.763
Comorbidity	Coupling PRS	Marriage	No	1.026	0.643	1.637	0.915	0.733
Comorbidity	Coupling PRS	Marriage	Yes	1.112	0.885	1.396	0.361	0.733
Comorbidity	Coupling PRS	Sex	Female	1.059	0.816	1.374	0.666	0.895
Comorbidity	Coupling PRS	Sex	Male	1.071	0.853	1.345	0.554	0.895
Comorbidity	Coupling PRS	Smoke	No	1.024	0.808	1.298	0.842	0.639
Comorbidity	Coupling PRS	Smoke	Yes	1.102	0.855	1.421	0.451	0.639
Comorbidity	Coupling PRS	Sports	No	1.038	0.861	1.251	0.696	0.372
Comorbidity	Coupling PRS	Sports	Yes	5.1	0.163	159.89	0.354	0.372
Comorbidity	Coupling PRS	TC	Low	1.119	0.883	1.419	0.353	0.482
Comorbidity	Coupling PRS	TC	High	0.99	0.755	1.298	0.941	0.482
Comorbidity	Coupling PRS	TG	Low	1.084	0.856	1.372	0.506	0.843
Comorbidity	Coupling PRS	TG	High	1.041	0.775	1.398	0.789	0.843

## Sheet: Table S8
Table S8. Association of HTN-risk-increasing uncoupling PRS with comorbidity of HTN and T2D
Outcome	Exposure	Strata	Level	OR.Estimate	-95% CI	+95% CI	p	P interaction
Comorbidity	HTN-risk-increasing uncoupling PRS	Age	<60	1.003	0.802	1.254	0.98	0.654
Comorbidity	HTN-risk-increasing uncoupling PRS	Age	>=60	1.44	0.607	3.419	0.408	0.654
Comorbidity	HTN-risk-increasing uncoupling PRS	BMI	<28	1.046	0.854	1.281	0.663	0.825
Comorbidity	HTN-risk-increasing uncoupling PRS	BMI	>=28	1.088	0.293	4.038	0.899	0.825
Comorbidity	HTN-risk-increasing uncoupling PRS	TC	Low	1.012	0.809	1.266	0.919	0.696
Comorbidity	HTN-risk-increasing uncoupling PRS	TC	High	1.091	0.813	1.464	0.561	0.696
Comorbidity	HTN-risk-increasing uncoupling PRS	TG	Low	0.998	0.719	1.386	0.992	0.844
Comorbidity	HTN-risk-increasing uncoupling PRS	TG	High	1.037	0.834	1.289	0.747	0.844
Comorbidity	HTN-risk-increasing uncoupling PRS	HDL-C	Low	1.021	0.747	1.396	0.897	0.969
Comorbidity	HTN-risk-increasing uncoupling PRS	HDL-C	High	1.041	0.823	1.315	0.739	0.969
Comorbidity	HTN-risk-increasing uncoupling PRS	LDL-C	Low	1.082	0.832	1.405	0.557	0.73
Comorbidity	HTN-risk-increasing uncoupling PRS	LDL-C	High	1.008	0.777	1.307	0.953	0.73
Comorbidity	HTN-risk-increasing uncoupling PRS	sex	Female	0.856	0.512	1.432	0.554	0.533
Comorbidity	HTN-risk-increasing uncoupling PRS	sex	Male	1.028	0.821	1.286	0.812	0.533
Comorbidity	HTN-risk-increasing uncoupling PRS	Smoke	No	1.078	0.826	1.408	0.579	0.737
Comorbidity	HTN-risk-increasing uncoupling PRS	Smoke	Yes	1.013	0.81	1.268	0.908	0.737
Comorbidity	HTN-risk-increasing uncoupling PRS	Sports	No	1.018	0.808	1.284	0.879	0.801
Comorbidity	HTN-risk-increasing uncoupling PRS	Sports	Yes	1.067	0.822	1.384	0.626	0.801
Comorbidity	HTN-risk-increasing uncoupling PRS	Drink	No	1.037	0.861	1.251	0.7	0.563
Comorbidity	HTN-risk-increasing uncoupling PRS	Drink	Yes	0.683	0.162	2.872	0.602	0.563
Comorbidity	HTN-risk-increasing uncoupling PRS	Education	Low	1.151	0.901	1.47	0.261	0.262
Comorbidity	HTN-risk-increasing uncoupling PRS	Education	High	0.934	0.716	1.219	0.616	0.262
Comorbidity	HTN-risk-increasing uncoupling PRS	Marriage	No	1.161	0.917	1.47	0.215	0.245
Comorbidity	HTN-risk-increasing uncoupling PRS	Marriage	Yes	0.909	0.676	1.222	0.528	0.245

## Sheet: Table S9
Table S9. Association of T2D-risk-increasing uncoupling PRS with comorbidity of HTN and T2D
Outcome	Exposure	Strata	Level	OR.Estimate	-95% CI	+95% CI	p	P interaction
Comorbidity	T2D-risk-increasing uncoupling PRS	Age	<60	1.019	0.817	1.271	0.866	0.077
Comorbidity	T2D-risk-increasing uncoupling PRS	Age	>=60	75.223	10.268	551.102	0	0.077
Comorbidity	T2D-risk-increasing uncoupling PRS	BMI	<28	1.103	0.895	1.359	0.358	0.494
Comorbidity	T2D-risk-increasing uncoupling PRS	BMI	>=28	3.645	0.164	81.037	0.414	0.494
Comorbidity	T2D-risk-increasing uncoupling PRS	TC	Low	1.101	0.871	1.39	0.422	0.712
Comorbidity	T2D-risk-increasing uncoupling PRS	TC	High	1.18	0.882	1.579	0.264	0.712
Comorbidity	T2D-risk-increasing uncoupling PRS	TG	Low	1.246	0.865	1.794	0.238	0.811
Comorbidity	T2D-risk-increasing uncoupling PRS	TG	High	1.152	0.928	1.431	0.199	0.811
Comorbidity	T2D-risk-increasing uncoupling PRS	HDL-C	Low	1.201	0.886	1.628	0.238	0.516
Comorbidity	T2D-risk-increasing uncoupling PRS	HDL-C	High	1.047	0.815	1.345	0.721	0.516
Comorbidity	T2D-risk-increasing uncoupling PRS	LDL-C	Low	1.197	0.925	1.549	0.171	0.613
Comorbidity	T2D-risk-increasing uncoupling PRS	LDL-C	High	1.083	0.824	1.423	0.569	0.613
Comorbidity	T2D-risk-increasing uncoupling PRS	sex	Female	0.82	0.51	1.319	0.413	0.15
Comorbidity	T2D-risk-increasing uncoupling PRS	sex	Male	1.25	0.989	1.581	0.062	0.15
Comorbidity	T2D-risk-increasing uncoupling PRS	Smoke	No	1.2	0.918	1.57	0.183	0.586
Comorbidity	T2D-risk-increasing uncoupling PRS	Smoke	Yes	1.066	0.848	1.34	0.584	0.586
Comorbidity	T2D-risk-increasing uncoupling PRS	Sports	No	1.021	0.808	1.289	0.864	0.245
Comorbidity	T2D-risk-increasing uncoupling PRS	Sports	Yes	1.271	0.97	1.667	0.082	0.245
Comorbidity	T2D-risk-increasing uncoupling PRS	Drink	No	1.138	0.941	1.377	0.183	0.396
Comorbidity	T2D-risk-increasing uncoupling PRS	Drink	Yes	0.585	0.15	2.277	0.439	0.396
Comorbidity	T2D-risk-increasing uncoupling PRS	Education	Low	1.108	0.869	1.412	0.407	0.816
Comorbidity	T2D-risk-increasing uncoupling PRS	Education	High	1.157	0.883	1.515	0.29	0.816
Comorbidity	T2D-risk-increasing uncoupling PRS	Marriage	No	1.042	0.829	1.31	0.723	0.324
Comorbidity	T2D-risk-increasing uncoupling PRS	Marriage	Yes	1.303	0.94	1.805	0.112	0.324

## Sheet: Table S10
Table S10. Subgroup analyses of coupling and uncoupling PRS and cardiovascular events.
Outcome	Exposure	Subgroup_Var	Subgroup_Level	N	Cases	OR	CI_low	CI_high	P_value	P_interaction
CHD	Coupling PRS	Age	<60	629	336	0.958	0.816	1.125	0.603	0.812
CHD	Coupling PRS	Age	>=60	576	372	0.985	0.83	1.169	0.861	0.812
CHD	Coupling PRS	Baseline Comorbidity	No	937	527	0.978	0.857	1.115	0.736	0.822
CHD	Coupling PRS	Baseline Comorbidity	Yes	268	181	0.943	0.731	1.216	0.648	0.822
CHD	Coupling PRS	Baseline Dyslipidemia	No	827	453	0.969	0.843	1.115	0.663	0.999
CHD	Coupling PRS	Baseline Dyslipidemia	Yes	378	255	0.958	0.772	1.189	0.695	0.999
CHD	Coupling PRS	Baseline HTN	No	427	182	0.964	0.787	1.18	0.719	0.821
CHD	Coupling PRS	Baseline HTN	Yes	778	526	0.968	0.834	1.122	0.663	0.821
CHD	Coupling PRS	Baseline T2D	No	872	483	0.976	0.852	1.118	0.722	0.71
CHD	Coupling PRS	Baseline T2D	Yes	333	225	0.929	0.736	1.172	0.533	0.71
CHD	Coupling PRS	BMI	<28	861	503	0.935	0.815	1.072	0.336	0.244
CHD	Coupling PRS	BMI	>=28	337	203	1.068	0.85	1.34	0.572	0.244
CHD	Coupling PRS	Drinking	No	707	432	0.99	0.85	1.154	0.9	0.666
CHD	Coupling PRS	Drinking	Yes	498	276	0.94	0.783	1.127	0.502	0.666
CHD	Coupling PRS	Education	Low	507	318	1.055	0.877	1.269	0.569	0.167
CHD	Coupling PRS	Education	High	683	389	0.909	0.778	1.063	0.232	0.167
CHD	Coupling PRS	HDL-C	Low	594	355	0.89	0.753	1.051	0.17	0.024
CHD	Coupling PRS	HDL-C	High	596	346	1.037	0.879	1.225	0.664	0.024
CHD	Coupling PRS	LDL-C	Low	592	362	0.927	0.785	1.094	0.368	0.409
CHD	Coupling PRS	LDL-C	High	598	339	1.01	0.854	1.194	0.908	0.409
CHD	Coupling PRS	Marriage	No	107	62	0.906	0.626	1.312	0.603	0.746
CHD	Coupling PRS	Marriage	Yes	1079	643	0.981	0.866	1.111	0.764	0.746
CHD	Coupling PRS	Smoking	No	572	334	1.019	0.861	1.207	0.826	0.394
CHD	Coupling PRS	Smoking	Yes	633	374	0.924	0.787	1.087	0.341	0.394
CHD	Coupling PRS	Sports	No	1167	682	0.966	0.858	1.087	0.563	0.756
CHD	Coupling PRS	Sports	Yes	38	26	0.634	0.253	1.589	0.331	0.756
CHD	Coupling PRS	TC	Low	593	355	0.911	0.772	1.076	0.273	0.321
CHD	Coupling PRS	TC	High	597	346	1.024	0.867	1.21	0.781	0.321
CHD	Coupling PRS	TG	Low	595	349	0.926	0.782	1.096	0.37	0.884
CHD	Coupling PRS	TG	High	595	352	0.987	0.836	1.164	0.875	0.884
CHD	HTN-risk-increasing uncoupling PRS	Age	<60	629	336	1.022	0.871	1.2	0.787	0.722
CHD	HTN-risk-increasing uncoupling PRS	Age	>=60	576	372	1.068	0.9	1.267	0.449	0.722
CHD	HTN-risk-increasing uncoupling PRS	Baseline Comorbidity	No	937	527	1.086	0.954	1.237	0.213	0.201
CHD	HTN-risk-increasing uncoupling PRS	Baseline Comorbidity	Yes	268	181	0.897	0.688	1.17	0.423	0.201
CHD	HTN-risk-increasing uncoupling PRS	Baseline Dyslipidemia	No	827	453	1.099	0.954	1.266	0.193	0.121
CHD	HTN-risk-increasing uncoupling PRS	Baseline Dyslipidemia	Yes	378	255	0.887	0.717	1.097	0.27	0.121
CHD	HTN-risk-increasing uncoupling PRS	Baseline HTN	No	427	182	1.054	0.861	1.291	0.609	0.802
CHD	HTN-risk-increasing uncoupling PRS	Baseline HTN	Yes	778	526	1.028	0.886	1.192	0.716	0.802
CHD	HTN-risk-increasing uncoupling PRS	Baseline T2D	No	872	483	1.134	0.991	1.297	0.067	0.021
CHD	HTN-risk-increasing uncoupling PRS	Baseline T2D	Yes	333	225	0.83	0.652	1.056	0.129	0.021
CHD	HTN-risk-increasing uncoupling PRS	BMI	<28	861	503	1.126	0.98	1.292	0.093	0.066
CHD	HTN-risk-increasing uncoupling PRS	BMI	>=28	337	203	0.874	0.699	1.093	0.238	0.066
CHD	HTN-risk-increasing uncoupling PRS	Drinking	No	707	432	1.022	0.877	1.191	0.776	0.721
CHD	HTN-risk-increasing uncoupling PRS	Drinking	Yes	498	276	1.068	0.891	1.279	0.479	0.721
CHD	HTN-risk-increasing uncoupling PRS	Education	Low	507	318	1.031	0.859	1.236	0.744	0.835
CHD	HTN-risk-increasing uncoupling PRS	Education	High	683	389	1.061	0.908	1.239	0.458	0.835
CHD	HTN-risk-increasing uncoupling PRS	HDL-C	Low	594	355	1.025	0.865	1.215	0.777	0.549
CHD	HTN-risk-increasing uncoupling PRS	HDL-C	High	596	346	1.068	0.908	1.256	0.427	0.549
CHD	HTN-risk-increasing uncoupling PRS	LDL-C	Low	592	362	1.011	0.858	1.19	0.897	0.811
CHD	HTN-risk-increasing uncoupling PRS	LDL-C	High	598	339	1.086	0.917	1.287	0.338	0.811
CHD	HTN-risk-increasing uncoupling PRS	Marriage	No	107	62	1.149	0.759	1.74	0.512	0.606
CHD	HTN-risk-increasing uncoupling PRS	Marriage	Yes	1079	643	1.033	0.914	1.169	0.601	0.606
CHD	HTN-risk-increasing uncoupling PRS	Smoking	No	572	334	1.057	0.894	1.249	0.518	0.887
CHD	HTN-risk-increasing uncoupling PRS	Smoking	Yes	633	374	1.038	0.882	1.222	0.652	0.887
CHD	HTN-risk-increasing uncoupling PRS	Sports	No	1167	682	1.054	0.937	1.186	0.38	0.596
CHD	HTN-risk-increasing uncoupling PRS	Sports	Yes	38	26	0.856	0.39	1.879	0.698	0.596
CHD	HTN-risk-increasing uncoupling PRS	TC	Low	593	355	1.051	0.894	1.235	0.548	0.8
CHD	HTN-risk-increasing uncoupling PRS	TC	High	597	346	1.043	0.879	1.237	0.631	0.8
CHD	HTN-risk-increasing uncoupling PRS	TG	Low	595	349	1.064	0.903	1.254	0.46	0.743
CHD	HTN-risk-increasing uncoupling PRS	TG	High	595	352	1.043	0.881	1.234	0.623	0.743
CHD	T2D-risk-increasing uncoupling PRS	Age	<60	629	336	1.062	0.908	1.241	0.453	0.953
CHD	T2D-risk-increasing uncoupling PRS	Age	>=60	576	372	1.072	0.898	1.28	0.441	0.953
CHD	T2D-risk-increasing uncoupling PRS	Baseline Comorbidity	No	937	527	1.048	0.917	1.196	0.492	0.78
CHD	T2D-risk-increasing uncoupling PRS	Baseline Comorbidity	Yes	268	181	1.085	0.844	1.396	0.524	0.78
CHD	T2D-risk-increasing uncoupling PRS	Baseline Dyslipidemia	No	827	453	1.089	0.947	1.253	0.232	0.607
CHD	T2D-risk-increasing uncoupling PRS	Baseline Dyslipidemia	Yes	378	255	1.011	0.814	1.256	0.921	0.607
CHD	T2D-risk-increasing uncoupling PRS	Baseline HTN	No	427	182	0.966	0.789	1.182	0.735	0.288
CHD	T2D-risk-increasing uncoupling PRS	Baseline HTN	Yes	778	526	1.087	0.935	1.264	0.277	0.288
CHD	T2D-risk-increasing uncoupling PRS	Baseline T2D	No	872	483	1.022	0.89	1.173	0.76	0.398
CHD	T2D-risk-increasing uncoupling PRS	Baseline T2D	Yes	333	225	1.141	0.908	1.433	0.258	0.398
CHD	T2D-risk-increasing uncoupling PRS	BMI	<28	861	503	1.022	0.889	1.173	0.763	0.312
CHD	T2D-risk-increasing uncoupling PRS	BMI	>=28	337	203	1.173	0.937	1.469	0.164	0.312
CHD	T2D-risk-increasing uncoupling PRS	Drinking	No	707	432	1.139	0.976	1.33	0.098	0.181
CHD	T2D-risk-increasing uncoupling PRS	Drinking	Yes	498	276	0.969	0.809	1.16	0.729	0.181
CHD	T2D-risk-increasing uncoupling PRS	Education	Low	507	318	0.994	0.824	1.198	0.948	0.482
CHD	T2D-risk-increasing uncoupling PRS	Education	High	683	389	1.108	0.95	1.292	0.191	0.482
CHD	T2D-risk-increasing uncoupling PRS	HDL-C	Low	594	355	1.142	0.969	1.346	0.113	0.177
CHD	T2D-risk-increasing uncoupling PRS	HDL-C	High	596	346	0.967	0.816	1.146	0.7	0.177
CHD	T2D-risk-increasing uncoupling PRS	LDL-C	Low	592	362	1.119	0.946	1.325	0.189	0.654
CHD	T2D-risk-increasing uncoupling PRS	LDL-C	High	598	339	0.996	0.844	1.175	0.962	0.654
CHD	T2D-risk-increasing uncoupling PRS	Marriage	No	107	62	1.062	0.721	1.565	0.761	0.984
CHD	T2D-risk-increasing uncoupling PRS	Marriage	Yes	1079	643	1.066	0.942	1.207	0.312	0.984
CHD	T2D-risk-increasing uncoupling PRS	Smoking	No	572	334	1.09	0.922	1.288	0.314	0.678
CHD	T2D-risk-increasing uncoupling PRS	Smoking	Yes	633	374	1.04	0.883	1.225	0.635	0.678
CHD	T2D-risk-increasing uncoupling PRS	Sports	No	1167	682	1.063	0.944	1.197	0.314	0.953
CHD	T2D-risk-increasing uncoupling PRS	Sports	Yes	38	26	1.022	0.513	2.035	0.95	0.953
CHD	T2D-risk-increasing uncoupling PRS	TC	Low	593	355	1.112	0.941	1.315	0.211	0.381
CHD	T2D-risk-increasing uncoupling PRS	TC	High	597	346	1.006	0.852	1.187	0.947	0.381
CHD	T2D-risk-increasing uncoupling PRS	TG	Low	595	349	1.073	0.906	1.27	0.413	0.867
CHD	T2D-risk-increasing uncoupling PRS	TG	High	595	352	1.032	0.875	1.218	0.706	0.867
HS	Coupling PRS	Age	<60	629	27	1.247	0.848	1.834	0.262	0.591
HS	Coupling PRS	Age	>=60	576	28	1.069	0.732	1.563	0.729	0.591
HS	Coupling PRS	Baseline Comorbidity	No	937	47	1.259	0.936	1.694	0.128	0.2
HS	Coupling PRS	Baseline Comorbidity	Yes	268	8	0.707	0.344	1.453	0.346	0.2
HS	Coupling PRS	Baseline Dyslipidemia	No	827	36	1.331	0.951	1.862	0.095	0.197
HS	Coupling PRS	Baseline Dyslipidemia	Yes	378	19	0.868	0.544	1.385	0.552	0.197
HS	Coupling PRS	Baseline HTN	No	427	9	1.289	0.639	2.6	0.478	0.944
HS	Coupling PRS	Baseline HTN	Yes	778	46	1.133	0.846	1.518	0.401	0.944
HS	Coupling PRS	Baseline T2D	No	872	45	1.216	0.899	1.644	0.204	0.569
HS	Coupling PRS	Baseline T2D	Yes	333	10	0.918	0.486	1.734	0.791	0.569
HS	Coupling PRS	BMI	<28	861	40	1.135	0.828	1.556	0.432	0.76
HS	Coupling PRS	BMI	>=28	337	14	1.317	0.764	2.269	0.321	0.76
HS	Coupling PRS	Drinking	No	707	34	1.053	0.747	1.483	0.769	0.377
HS	Coupling PRS	Drinking	Yes	498	21	1.351	0.866	2.109	0.185	0.377
HS	Coupling PRS	Education	Low	507	28	1.036	0.704	1.523	0.859	0.629
HS	Coupling PRS	Education	High	683	26	1.267	0.855	1.877	0.238	0.629
HS	Coupling PRS	HDL-C	Low	594	29	1.231	0.846	1.792	0.278	0.938
HS	Coupling PRS	HDL-C	High	596	24	1.149	0.766	1.723	0.503	0.938
HS	Coupling PRS	LDL-C	Low	592	34	1.17	0.829	1.653	0.371	0.735
HS	Coupling PRS	LDL-C	High	598	19	1.219	0.77	1.93	0.399	0.735
HS	Coupling PRS	Marriage	No	107	5	0.93	0.387	2.232	0.871	0.701
HS	Coupling PRS	Marriage	Yes	1079	50	1.181	0.888	1.571	0.254	0.701
HS	Coupling PRS	Smoking	No	572	31	1.113	0.774	1.601	0.563	0.825
HS	Coupling PRS	Smoking	Yes	633	24	1.198	0.796	1.804	0.386	0.825
HS	Coupling PRS	Sports	No	1167	54	1.193	0.909	1.567	0.204	0.986
HS	Coupling PRS	Sports	Yes	38	1	0	0	Inf	0.999	0.986
HS	Coupling PRS	TC	Low	593	36	1.203	0.861	1.682	0.279	0.681
HS	Coupling PRS	TC	High	597	17	1.113	0.687	1.805	0.663	0.681
HS	Coupling PRS	TG	Low	595	32	1.223	0.848	1.763	0.282	0.999
HS	Coupling PRS	TG	High	595	21	1.19	0.777	1.823	0.425	0.999
HS	HTN-risk-increasing uncoupling PRS	Age	<60	629	27	0.902	0.607	1.34	0.61	0.472
HS	HTN-risk-increasing uncoupling PRS	Age	>=60	576	28	1.105	0.76	1.607	0.601	0.472
HS	HTN-risk-increasing uncoupling PRS	Baseline Comorbidity	No	937	47	0.936	0.698	1.256	0.659	0.2
HS	HTN-risk-increasing uncoupling PRS	Baseline Comorbidity	Yes	268	8	1.499	0.752	2.988	0.25	0.2
HS	HTN-risk-increasing uncoupling PRS	Baseline Dyslipidemia	No	827	36	0.724	0.506	1.035	0.077	0.003
HS	HTN-risk-increasing uncoupling PRS	Baseline Dyslipidemia	Yes	378	19	1.65	1.054	2.581	0.028	0.003
HS	HTN-risk-increasing uncoupling PRS	Baseline HTN	No	427	9	0.303	0.129	0.714	0.006	0.004
HS	HTN-risk-increasing uncoupling PRS	Baseline HTN	Yes	778	46	1.184	0.888	1.579	0.249	0.004
HS	HTN-risk-increasing uncoupling PRS	Baseline T2D	No	872	45	0.967	0.718	1.302	0.823	0.557
HS	HTN-risk-increasing uncoupling PRS	Baseline T2D	Yes	333	10	1.187	0.631	2.231	0.595	0.557
HS	HTN-risk-increasing uncoupling PRS	BMI	<28	861	40	0.994	0.726	1.362	0.971	0.711
HS	HTN-risk-increasing uncoupling PRS	BMI	>=28	337	14	1.165	0.67	2.027	0.589	0.711
HS	HTN-risk-increasing uncoupling PRS	Drinking	No	707	34	0.946	0.669	1.338	0.755	0.584
HS	HTN-risk-increasing uncoupling PRS	Drinking	Yes	498	21	1.104	0.715	1.705	0.654	0.584
HS	HTN-risk-increasing uncoupling PRS	Education	Low	507	28	1.234	0.843	1.804	0.279	0.098
HS	HTN-risk-increasing uncoupling PRS	Education	High	683	26	0.794	0.527	1.198	0.272	0.098
HS	HTN-risk-increasing uncoupling PRS	HDL-C	Low	594	29	1.003	0.683	1.473	0.988	0.398
HS	HTN-risk-increasing uncoupling PRS	HDL-C	High	596	24	1.015	0.683	1.51	0.94	0.398
HS	HTN-risk-increasing uncoupling PRS	LDL-C	Low	592	34	0.798	0.56	1.135	0.209	0.005
HS	HTN-risk-increasing uncoupling PRS	LDL-C	High	598	19	1.528	0.975	2.395	0.065	0.005
HS	HTN-risk-increasing uncoupling PRS	Marriage	No	107	5	0.849	0.319	2.262	0.744	0.678
HS	HTN-risk-increasing uncoupling PRS	Marriage	Yes	1079	50	1.024	0.772	1.358	0.869	0.678
HS	HTN-risk-increasing uncoupling PRS	Smoking	No	572	31	0.911	0.633	1.312	0.618	0.484
HS	HTN-risk-increasing uncoupling PRS	Smoking	Yes	633	24	1.111	0.739	1.67	0.613	0.484
HS	HTN-risk-increasing uncoupling PRS	Sports	No	1167	54	1.036	0.789	1.361	0.796	0.985
HS	HTN-risk-increasing uncoupling PRS	Sports	Yes	38	1	0	0	Inf	0.998	0.985
HS	HTN-risk-increasing uncoupling PRS	TC	Low	593	36	0.835	0.595	1.174	0.3	0.017
HS	HTN-risk-increasing uncoupling PRS	TC	High	597	17	1.459	0.903	2.357	0.123	0.017
HS	HTN-risk-increasing uncoupling PRS	TG	Low	595	32	0.922	0.641	1.326	0.661	0.027
HS	HTN-risk-increasing uncoupling PRS	TG	High	595	21	1.089	0.706	1.678	0.701	0.027
HS	T2D-risk-increasing uncoupling PRS	Age	<60	629	27	0.877	0.585	1.312	0.522	0.943
HS	T2D-risk-increasing uncoupling PRS	Age	>=60	576	28	0.856	0.561	1.307	0.472	0.943
HS	T2D-risk-increasing uncoupling PRS	Baseline Comorbidity	No	937	47	0.835	0.601	1.158	0.279	0.475
HS	T2D-risk-increasing uncoupling PRS	Baseline Comorbidity	Yes	268	8	1.068	0.546	2.088	0.847	0.475
HS	T2D-risk-increasing uncoupling PRS	Baseline Dyslipidemia	No	827	36	1.026	0.735	1.432	0.879	0.104
HS	T2D-risk-increasing uncoupling PRS	Baseline Dyslipidemia	Yes	378	19	0.549	0.278	1.084	0.084	0.104
HS	T2D-risk-increasing uncoupling PRS	Baseline HTN	No	427	9	0.937	0.45	1.951	0.863	0.892
HS	T2D-risk-increasing uncoupling PRS	Baseline HTN	Yes	778	46	0.831	0.604	1.143	0.255	0.892
HS	T2D-risk-increasing uncoupling PRS	Baseline T2D	No	872	45	0.869	0.624	1.208	0.403	0.867
HS	T2D-risk-increasing uncoupling PRS	Baseline T2D	Yes	333	10	0.92	0.49	1.727	0.796	0.867
HS	T2D-risk-increasing uncoupling PRS	BMI	<28	861	40	0.952	0.687	1.318	0.766	0.292
HS	T2D-risk-increasing uncoupling PRS	BMI	>=28	337	14	0.619	0.307	1.247	0.179	0.292
HS	T2D-risk-increasing uncoupling PRS	Drinking	No	707	34	0.846	0.584	1.225	0.375	0.858
HS	T2D-risk-increasing uncoupling PRS	Drinking	Yes	498	21	0.893	0.557	1.431	0.638	0.858
HS	T2D-risk-increasing uncoupling PRS	Education	Low	507	28	0.743	0.469	1.175	0.204	0.483
HS	T2D-risk-increasing uncoupling PRS	Education	High	683	26	0.961	0.65	1.421	0.842	0.483
HS	T2D-risk-increasing uncoupling PRS	HDL-C	Low	594	29	0.757	0.497	1.154	0.196	0.175
HS	T2D-risk-increasing uncoupling PRS	HDL-C	High	596	24	1.041	0.69	1.573	0.847	0.175
HS	T2D-risk-increasing uncoupling PRS	LDL-C	Low	592	34	0.922	0.643	1.323	0.661	0.756
HS	T2D-risk-increasing uncoupling PRS	LDL-C	High	598	19	0.808	0.484	1.348	0.414	0.756
HS	T2D-risk-increasing uncoupling PRS	Marriage	No	107	5	1.164	0.498	2.72	0.726	0.411
HS	T2D-risk-increasing uncoupling PRS	Marriage	Yes	1079	50	0.83	0.607	1.135	0.244	0.411
HS	T2D-risk-increasing uncoupling PRS	Smoking	No	572	31	0.882	0.604	1.287	0.514	0.844
HS	T2D-risk-increasing uncoupling PRS	Smoking	Yes	633	24	0.834	0.527	1.32	0.439	0.844
HS	T2D-risk-increasing uncoupling PRS	Sports	No	1167	54	0.875	0.653	1.172	0.37	0.984
HS	T2D-risk-increasing uncoupling PRS	Sports	Yes	38	1	0	0	Inf	0.998	0.984
HS	T2D-risk-increasing uncoupling PRS	TC	Low	593	36	0.956	0.676	1.351	0.799	0.422
HS	T2D-risk-increasing uncoupling PRS	TC	High	597	17	0.728	0.409	1.297	0.281	0.422
HS	T2D-risk-increasing uncoupling PRS	TG	Low	595	32	1.015	0.704	1.463	0.937	0.227
HS	T2D-risk-increasing uncoupling PRS	TG	High	595	21	0.732	0.442	1.214	0.227	0.227
IS	Coupling PRS	Age	<60	629	290	0.875	0.739	1.037	0.123	0.111
IS	Coupling PRS	Age	>=60	576	367	1.052	0.885	1.251	0.567	0.111
IS	Coupling PRS	Baseline Comorbidity	No	937	475	0.987	0.861	1.131	0.852	0.434
IS	Coupling PRS	Baseline Comorbidity	Yes	268	182	0.89	0.688	1.152	0.378	0.434
IS	Coupling PRS	Baseline Dyslipidemia	No	827	393	0.907	0.784	1.05	0.193	0.132
IS	Coupling PRS	Baseline Dyslipidemia	Yes	378	264	1.064	0.851	1.329	0.587	0.132
IS	Coupling PRS	Baseline HTN	No	427	138	1.045	0.837	1.305	0.698	0.429
IS	Coupling PRS	Baseline HTN	Yes	778	519	0.923	0.795	1.071	0.29	0.429
IS	Coupling PRS	Baseline T2D	No	872	444	0.991	0.86	1.141	0.898	0.316
IS	Coupling PRS	Baseline T2D	Yes	333	213	0.87	0.691	1.095	0.236	0.316
IS	Coupling PRS	BMI	<28	861	462	0.946	0.822	1.089	0.44	0.499
IS	Coupling PRS	BMI	>=28	337	191	1.045	0.83	1.316	0.706	0.499
IS	Coupling PRS	Drinking	No	707	357	0.903	0.776	1.05	0.186	0.308
IS	Coupling PRS	Drinking	Yes	498	300	1.046	0.861	1.271	0.648	0.308
IS	Coupling PRS	Education	Low	507	311	0.999	0.831	1.202	0.994	0.356
IS	Coupling PRS	Education	High	683	345	0.93	0.791	1.093	0.378	0.356
IS	Coupling PRS	HDL-C	Low	594	351	0.94	0.791	1.116	0.478	0.849
IS	Coupling PRS	HDL-C	High	596	299	0.973	0.823	1.151	0.752	0.849
IS	Coupling PRS	LDL-C	Low	592	350	1.003	0.846	1.188	0.976	0.504
IS	Coupling PRS	LDL-C	High	598	300	0.94	0.793	1.115	0.477	0.504
IS	Coupling PRS	Marriage	No	107	53	0.897	0.614	1.311	0.574	0.77
IS	Coupling PRS	Marriage	Yes	1079	601	0.97	0.854	1.102	0.637	0.77
IS	Coupling PRS	Smoking	No	572	282	0.942	0.794	1.117	0.491	0.778
IS	Coupling PRS	Smoking	Yes	633	375	0.981	0.831	1.16	0.825	0.778
IS	Coupling PRS	Sports	No	1167	643	0.976	0.865	1.101	0.691	0.318
IS	Coupling PRS	Sports	Yes	38	14	0.542	0.181	1.622	0.273	0.318
IS	Coupling PRS	TC	Low	593	346	1.032	0.87	1.225	0.714	0.509
IS	Coupling PRS	TC	High	597	304	0.896	0.756	1.062	0.205	0.509
IS	Coupling PRS	TG	Low	595	345	1.028	0.865	1.222	0.753	0.766
IS	Coupling PRS	TG	High	595	305	0.917	0.775	1.085	0.311	0.766
IS	HTN-risk-increasing uncoupling PRS	Age	<60	629	290	1.045	0.883	1.237	0.609	0.9
IS	HTN-risk-increasing uncoupling PRS	Age	>=60	576	367	1.012	0.851	1.203	0.893	0.9
IS	HTN-risk-increasing uncoupling PRS	Baseline Comorbidity	No	937	475	1.037	0.907	1.187	0.594	0.918
IS	HTN-risk-increasing uncoupling PRS	Baseline Comorbidity	Yes	268	182	1.047	0.799	1.371	0.74	0.918
IS	HTN-risk-increasing uncoupling PRS	Baseline Dyslipidemia	No	827	393	1.015	0.876	1.177	0.84	0.878
IS	HTN-risk-increasing uncoupling PRS	Baseline Dyslipidemia	Yes	378	264	0.957	0.767	1.193	0.694	0.878
IS	HTN-risk-increasing uncoupling PRS	Baseline HTN	No	427	138	1.067	0.855	1.332	0.567	0.551
IS	HTN-risk-increasing uncoupling PRS	Baseline HTN	Yes	778	519	1	0.862	1.161	0.995	0.551
IS	HTN-risk-increasing uncoupling PRS	Baseline T2D	No	872	444	1.021	0.889	1.174	0.765	0.667
IS	HTN-risk-increasing uncoupling PRS	Baseline T2D	Yes	333	213	1.118	0.88	1.419	0.361	0.667
IS	HTN-risk-increasing uncoupling PRS	BMI	<28	861	462	1.053	0.915	1.213	0.469	0.589
IS	HTN-risk-increasing uncoupling PRS	BMI	>=28	337	191	0.991	0.79	1.242	0.935	0.589
IS	HTN-risk-increasing uncoupling PRS	Drinking	No	707	357	1.099	0.945	1.28	0.221	0.232
IS	HTN-risk-increasing uncoupling PRS	Drinking	Yes	498	300	0.949	0.782	1.152	0.599	0.232
IS	HTN-risk-increasing uncoupling PRS	Education	Low	507	311	1.114	0.927	1.34	0.25	0.213
IS	HTN-risk-increasing uncoupling PRS	Education	High	683	345	0.977	0.831	1.148	0.775	0.213
IS	HTN-risk-increasing uncoupling PRS	HDL-C	Low	594	351	1.099	0.921	1.312	0.295	0.336
IS	HTN-risk-increasing uncoupling PRS	HDL-C	High	596	299	0.976	0.828	1.15	0.773	0.336
IS	HTN-risk-increasing uncoupling PRS	LDL-C	Low	592	350	1.065	0.9	1.26	0.461	0.354
IS	HTN-risk-increasing uncoupling PRS	LDL-C	High	598	300	0.98	0.825	1.165	0.821	0.354
IS	HTN-risk-increasing uncoupling PRS	Marriage	No	107	53	1.095	0.715	1.675	0.677	0.779
IS	HTN-risk-increasing uncoupling PRS	Marriage	Yes	1079	601	1.02	0.899	1.156	0.762	0.779
IS	HTN-risk-increasing uncoupling PRS	Smoking	No	572	282	1.132	0.956	1.341	0.15	0.166
IS	HTN-risk-increasing uncoupling PRS	Smoking	Yes	633	375	0.955	0.806	1.13	0.589	0.166
IS	HTN-risk-increasing uncoupling PRS	Sports	No	1167	643	1.007	0.893	1.136	0.909	0.042
IS	HTN-risk-increasing uncoupling PRS	Sports	Yes	38	14	2.596	1.042	6.469	0.041	0.042
IS	HTN-risk-increasing uncoupling PRS	TC	Low	593	346	1.033	0.874	1.221	0.7	0.61
IS	HTN-risk-increasing uncoupling PRS	TC	High	597	304	1.013	0.852	1.204	0.883	0.61
IS	HTN-risk-increasing uncoupling PRS	TG	Low	595	345	1.048	0.885	1.241	0.588	0.946
IS	HTN-risk-increasing uncoupling PRS	TG	High	595	305	1.014	0.855	1.202	0.873	0.946
IS	T2D-risk-increasing uncoupling PRS	Age	<60	629	290	0.999	0.847	1.177	0.986	0.876
IS	T2D-risk-increasing uncoupling PRS	Age	>=60	576	367	1.035	0.867	1.237	0.701	0.876
IS	T2D-risk-increasing uncoupling PRS	Baseline Comorbidity	No	937	475	1.018	0.888	1.168	0.798	0.629
IS	T2D-risk-increasing uncoupling PRS	Baseline Comorbidity	Yes	268	182	0.932	0.726	1.197	0.581	0.629
IS	T2D-risk-increasing uncoupling PRS	Baseline Dyslipidemia	No	827	393	1.005	0.869	1.162	0.949	0.75
IS	T2D-risk-increasing uncoupling PRS	Baseline Dyslipidemia	Yes	378	264	1.048	0.837	1.313	0.682	0.75
IS	T2D-risk-increasing uncoupling PRS	Baseline HTN	No	427	138	1.059	0.849	1.321	0.609	0.461
IS	T2D-risk-increasing uncoupling PRS	Baseline HTN	Yes	778	519	0.943	0.813	1.094	0.439	0.461
IS	T2D-risk-increasing uncoupling PRS	Baseline T2D	No	872	444	1.003	0.869	1.158	0.966	0.982
IS	T2D-risk-increasing uncoupling PRS	Baseline T2D	Yes	333	213	0.991	0.796	1.236	0.939	0.982
IS	T2D-risk-increasing uncoupling PRS	BMI	<28	861	462	1.017	0.883	1.172	0.814	0.973
IS	T2D-risk-increasing uncoupling PRS	BMI	>=28	337	191	0.99	0.792	1.237	0.929	0.973
IS	T2D-risk-increasing uncoupling PRS	Drinking	No	707	357	0.983	0.845	1.143	0.819	0.57
IS	T2D-risk-increasing uncoupling PRS	Drinking	Yes	498	300	1.082	0.89	1.315	0.429	0.57
IS	T2D-risk-increasing uncoupling PRS	Education	Low	507	311	0.998	0.827	1.204	0.984	0.984
IS	T2D-risk-increasing uncoupling PRS	Education	High	683	345	1.012	0.863	1.186	0.883	0.984
IS	T2D-risk-increasing uncoupling PRS	HDL-C	Low	594	351	0.995	0.842	1.175	0.949	0.623
IS	T2D-risk-increasing uncoupling PRS	HDL-C	High	596	299	1.015	0.854	1.207	0.864	0.623
IS	T2D-risk-increasing uncoupling PRS	LDL-C	Low	592	350	1.03	0.869	1.222	0.731	0.866
IS	T2D-risk-increasing uncoupling PRS	LDL-C	High	598	300	0.993	0.839	1.176	0.937	0.866
IS	T2D-risk-increasing uncoupling PRS	Marriage	No	107	53	0.831	0.557	1.239	0.363	0.331
IS	T2D-risk-increasing uncoupling PRS	Marriage	Yes	1079	601	1.033	0.911	1.173	0.609	0.331
IS	T2D-risk-increasing uncoupling PRS	Smoking	No	572	282	0.895	0.757	1.058	0.195	0.044
IS	T2D-risk-increasing uncoupling PRS	Smoking	Yes	633	375	1.154	0.972	1.37	0.103	0.044
IS	T2D-risk-increasing uncoupling PRS	Sports	No	1167	643	1.027	0.91	1.158	0.67	0.251
IS	T2D-risk-increasing uncoupling PRS	Sports	Yes	38	14	0.721	0.339	1.532	0.395	0.251
IS	T2D-risk-increasing uncoupling PRS	TC	Low	593	346	1.057	0.89	1.254	0.528	0.772
IS	T2D-risk-increasing uncoupling PRS	TC	High	597	304	0.97	0.82	1.148	0.722	0.772
IS	T2D-risk-increasing uncoupling PRS	TG	Low	595	345	0.972	0.819	1.155	0.749	0.787
IS	T2D-risk-increasing uncoupling PRS	TG	High	595	305	1.051	0.89	1.242	0.556	0.787

[truncated: 6 more sheets: Table S11, Table S12, Table S13, Table S14, Table S15, Table S16]
